# Supplementary material for: Exploring temporal transcription regulation structure of Aspergillus fumigatus in heat shock by state space model
Source: BMC Genomics. 2009 Jul 8;10:306. doi: 10.1186/1471-2164-10-306 (PMC2714559; doi:10.1186/1471-2164-10-306)
Supplement: Additional file 2 — Average gene expression profiles of heat response genes. This Exel file contains average gene expression profiles of heat response genes in two heat shock conditions of 37°C and 48°C. [file 1471-2164-10-306-S2.xls]

## Sheet: Expression profile at 37C
Gene name	0 min	15 min	30 min	60 min	120 min	180 min
Afu1g00410	0	-0.410752	1.88633	1.89573	1.37361	1.38617
Afu1g00500	0	1.971	-0.0953489	-0.675494	0.199994	-0.106402
Afu1g00580	0	-2.52503	-0.411257	-0.302626	-0.713642	-0.00264921
Afu1g01780	0	0.593258	0.599789	0.956906	0.941293	0.387187
Afu1g02030	0	-2.03697	-0.348017	-1.33875	-1.58698	-0.937472
Afu1g02080	0	1.40295	0.609475	1.34951	1.16994	0.645727
Afu1g02110	0	-1.41889	0.55918	0.635879	-0.852874	-0.190587
Afu1g02140	0	0.771965	-0.500187	-0.948754	-0.275897	-0.735409
Afu1g02460	0	-0.94139	0.595443	-0.021368	-0.294635	0.255372
Afu1g02550	0	-0.423719	-1.12198	-0.998383	-0.626152	-0.58858
Afu1g02570	0	1.80185	-0.188684	-0.879807	0.0395762	-0.826343
Afu1g02590	0	-0.856367	1.01523	-0.0967393	0.0357665	0.609686
Afu1g02600	0	-0.486113	0.934683	0.959855	0.874066	1.09256
Afu1g02630	0	-2.0484	-0.211799	-1.40673	-1.13824	-0.801763
Afu1g03090	0	0.779243	-0.153527	-0.174563	-0.137297	-0.667473
Afu1g03150	0	-0.625125	-1.85825	-2.81976	-1.09684	-1.89188
Afu1g03660	0	-0.851617	-0.211758	-0.201136	-0.239079	-1.41085
Afu1g03740	0	-1.34936	-0.661113	0.0739796	0.377506	-0.441312
Afu1g03950	0	-1.76977	-1.07018	-0.559251	-0.663114	-0.476192
Afu1g03970	0	-1.40672	-0.928213	-0.654604	-1.11629	-0.306289
Afu1g04130	0	0.582149	0.454767	0.717273	1.63664	0.324102
Afu1g04380	0	-1.2966	-0.664288	-0.949774	-1.14197	-0.887363
Afu1g04470	0	-0.711922	-0.570421	-1.36653	-0.892066	-1.01607
Afu1g04530	0	-0.890612	-0.77755	-0.410491	-1.2076	-0.228648
Afu1g04620	0	1.13838	0.391201	0.724931	1.22073	1.54434
Afu1g04650	0	0.312511	0.453706	0.62969	0.781947	0.0782264
Afu1g04680	0	1.31373	0.408681	-0.0435602	0.348359	0.263612
Afu1g04790	0	-0.43355	0.901993	0.446612	-0.457453	-0.629218
Afu1g04840	0	-1.36839	-0.191687	-1.01554	-0.757693	-0.0535103
Afu1g04890	0	-0.0721181	-0.933306	-0.919819	-0.463536	-0.820054
Afu1g04970	0	1.18973	-0.241392	-0.434497	0.0166588	-0.484832
Afu1g04990	0	-0.892364	-0.342568	-0.376727	-0.358041	-0.562275
Afu1g05050	0	-0.0123217	-1.39049	-0.0983584	-0.0682371	-0.287837
Afu1g05080	0	-1.78104	-0.947605	-1.13303	-1.85366	-1.15724
Afu1g05160	0	-1.6898	0.0925899	-0.917221	-0.58406	-0.581068
Afu1g05240	0	0.923379	0.307744	1.04842	1.32706	0.565892
Afu1g05500	0	-0.597171	-1.37118	-0.513513	-0.901866	0.561375
Afu1g05630	0	-0.589336	-0.0760772	-0.380565	-0.952714	0.0613692
Afu1g05840	0	1.07674	0.771525	0.129408	0.125946	-0.423686
Afu1g05850	0	0.16732	-0.45851	-1.28133	-1.32816	-1.04324
Afu1g06040	0	1.40186	-0.505731	-0.850989	-0.0870454	-1.24637
Afu1g06170	0	0.122059	-1.24408	-0.0547895	-0.30283	-0.0329301
Afu1g06190	0	-2.8078	0.12826	-1.63682	-1.48192	-0.938875
Afu1g06340	0	-1.27649	-0.704552	-0.345737	-1.3041	-0.491599
Afu1g06440	0	0.169501	-0.245351	1.11995	1.31576	0.751642
Afu1g06710	0	-1.01618	-0.507165	-0.500412	-0.919643	-0.316097
Afu1g06740	0	1.29379	-0.189589	-0.693991	-0.338849	-0.47812
Afu1g06830	0	-1.01334	-0.46137	-0.761269	-1.36674	-0.0514137
Afu1g06960	0	-0.41469	-0.417469	-0.759833	-0.914249	-0.72821
Afu1g06990	0	0.206104	-0.761627	1.54616	0.828767	0.256763
Afu1g07350	0	1.2819	-0.434314	-0.447062	-0.0161743	-0.393336
Afu1g07380	0	-1.30647	-1.44803	0.383542	0.402474	-0.0857926
Afu1g07400	0	1.17901	0.304322	0.78457	0.631346	-0.530581
Afu1g07440	0	1.66042	0.658793	0.119637	0.303224	1.92614
Afu1g07630	0	-1.65123	-1.12605	-1.81658	-1.57403	-0.6938
Afu1g08850	0	-1.62848	-0.720749	-0.0638062	-0.772565	-0.864616
Afu1g09200	0	-1.91802	0.633422	-1.06439	-0.578312	-0.620997
Afu1g09330	0	-1.06015	-0.60295	-0.790682	-0.965352	-0.566469
Afu1g09470	0	-0.125121	0.420866	1.16881	1.51752	1.14295
Afu1g09580	0	0.724487	1.85213	0.438083	0.943216	1.05801
Afu1g09670	0	0.0238273	0.964359	0.417696	0.485015	0.410337
Afu1g09700	0	-1.80797	-0.656566	-1.20794	-1.33375	-1.14147
Afu1g09770	0	-1.82724	0.991409	0.00997923	0.312885	0.0527789
Afu1g09840	0	-2.32343	-0.711343	-1.24164	-0.429791	-1.19806
Afu1g09850	0	-0.949526	-0.130853	-0.739949	-0.265831	-0.676577
Afu1g09970	0	-1.58388	-0.47973	-0.909022	-1.28717	-0.980735
Afu1g10130	0	-1.61156	-0.236519	-0.437084	-1.16081	-0.35992
Afu1g10310	0	-0.959962	0.468943	-0.37796	-0.61402	0.122955
Afu1g10380	0	-0.0491475	0.600467	1.53942	0.38896	0.718891
Afu1g10510	0	-0.80784	-0.419691	-0.0574073	-0.875945	-0.0764552
Afu1g10610	0	0.669255	1.64213	1.14019	1.42872	0.467855
Afu1g10770	0	-0.348529	-0.33679	-1.32559	-1.28675	-1.1743
Afu1g11130	0	-1.0167	-0.128586	-0.435211	-1.07808	-0.481505
Afu1g11180	0	1.6066	1.0144	0.542454	0.520919	1.80953
Afu1g11190	0	-0.774674	0.0295178	0.224232	-0.119547	0.887711
Afu1g11220	0	1.11153	1.8396	0.693878	0.450994	3.63167
Afu1g11250	0	-0.113137	-0.776928	-0.814569	-0.615568	-1.06047
Afu1g11430	0	-1.26779	0.324383	-0.536177	-0.923638	0.0896302
Afu1g11480	0	-0.469227	-1.25829	-0.206165	0.169453	-0.00104153
Afu1g11540	0	1.44732	0.802046	0.499349	0.102381	1.20028
Afu1g11710	0	-0.936432	-1.28667	-0.450557	-0.891266	-0.297823
Afu1g11860	0	-1.51093	-1.18136	-0.913153	-0.987491	-0.885884
Afu1g11890	0	-1.02786	-0.302202	-0.529227	-0.317714	-0.826343
Afu1g12000	0	-1.37814	-0.113954	-0.552326	-0.609402	-0.766919
Afu1g12150	0	-0.786054	-0.873826	-0.238359	-0.683542	-0.197153
Afu1g12380	0	-0.997423	-0.657661	-0.784129	-0.632111	-0.494171
Afu1g12390	0	-1.20017	0.0204146	-0.778958	-0.913485	-0.626885
Afu1g12530	0	-3.30156	-3.1746	-0.400218	-0.733336	0.0212034
Afu1g12590	0	-1.58845	-0.0378132	-1.29589	-1.4662	-1.11395
Afu1g12650	0	0.385547	0.492571	1.30414	2.48373	2.00117
Afu1g12890	0	-0.754832	-0.627138	-0.378902	-1.04551	-0.0619718
Afu1g13100	0	-1.35346	-0.397175	-0.54493	-0.789134	-0.290303
Afu1g13140	0	-1.36778	0.19492	-0.256432	-0.372716	-0.477099
Afu1g13250	0	-1.17807	-1.98844	-2.27677	-1.03701	-1.41122
Afu1g13400	0	1.58288	-0.551276	0.00510625	0.41761	0.123479
Afu1g13480	0	0.262626	-0.933976	0.365607	1.13313	0.556654
Afu1g13500	0	-0.388869	-0.544537	-0.933283	-1.54564	-0.797969
Afu1g13510	0	-0.626739	0.359876	2.03003	1.94538	0.881801
Afu1g13550	0	1.86203	0.965376	-0.665015	-0.565932	-1.08925
Afu1g13570	0	-2.00734	-0.371584	-0.337107	-0.535162	-0.448869
Afu1g13590	0	0.912324	0.125051	-0.36189	0.413776	-0.491812
Afu1g13750	0	1.64016	0.723601	0.0425359	0.560605	0.0547289
Afu1g13800	0	0.946283	-0.622483	-1.5626	-0.758155	-0.624234
Afu1g13940	0	-1.40105	-0.93891	-0.821396	-1.1454	-1.18234
Afu1g14120	0	-2.26571	-1.30099	-1.25252	-1.5459	-1.07498
Afu1g14220	0	-2.1293	-1.28009	-1.1889	-1.52464	-1.39065
Afu1g14300	0	2.27718	1.54949	0.602669	0.945239	0.0903717
Afu1g14410	0	-0.405741	-0.293597	0.0610696	-0.733471	-0.0767023
Afu1g14570	0	-1.18396	0.363302	0.519746	-1.15323	-0.151753
Afu1g14730	0	1.12849	0.278982	0.0526264	0.174504	2.62665
Afu1g14810	0	-1.38333	-0.220073	-0.201938	-0.850452	-0.680699
Afu1g14850	0	0.545745	0.959515	0.773274	2.80618	1.98028
Afu1g14930	0	-0.0855355	-0.190384	-1.15225	-0.581602	-1.32548
Afu1g15020	0	-1.36762	-0.385254	-0.869668	-1.37981	-0.503097
Afu1g15110	0	0.454812	0.230519	-0.75577	-0.307556	-0.696645
Afu1g15270	0	2.05446	-0.226104	-0.384029	0.341761	0.820886
Afu1g15380	0	1.174	0.438947	0.60892	0.917206	0.945501
Afu1g15440	0	1.07242	0.703978	-0.31038	-0.858998	1.35939
Afu1g15590	0	0.201411	-0.461405	0.916389	1.26417	0.875361
Afu1g15620	0	-2.44501	-1.50544	-2.28146	-1.49468	-2.018
Afu1g15640	0	0.856288	-0.633269	-0.323329	-0.0107609	-0.691263
Afu1g15720	0	-0.953479	0.50567	-0.638441	-0.619549	-0.138325
Afu1g15790	0	-0.539971	-0.819354	-1.47298	-1.09248	-1.52235
Afu1g15820	0	0.58183	-0.8725	-0.231514	0.186197	-0.156705
Afu1g15900	0	-1.75608	0.0341773	-0.582654	-1.1691	-0.442091
Afu1g15960	0	-0.284177	-0.486559	-0.4518	-0.901519	-0.895648
Afu1g16190	0	-0.682137	-1.09572	-1.44464	-0.808108	-1.37147
Afu1g16530	0	-0.830054	-0.842554	-0.346095	-1.18342	-0.513024
Afu1g16710	0	-2.90802	-3.10111	-1.24203	-1.10665	-1.07213
Afu1g17010	0	2.07678	1.13896	0.59235	0.180356	-0.159853
Afu1g17020	0	2.08713	1.24472	0.278926	0.30485	0.27775
Afu1g17630	0	0.092787	-1.34097	-2.23468	-1.95474	-1.73064
Afu2g00210	0	0.82678	2.21089	1.64428	2.34688	1.72085
Afu2g00320	0	-0.147378	-1.80132	-2.33047	-0.584762	-1.04369
Afu2g00500	0	0.274173	0.809998	2.06346	0.460621	0.149078
Afu2g00790	0	1.89357	0.563585	-0.885535	-0.259385	-0.579454
Afu2g01010	0	0.389667	0.543304	0.669751	0.182412	1.80364
Afu2g01040	0	-0.409238	-0.054518	0.839894	0.410013	0.738437
Afu2g01170	0	-0.141449	-0.124451	-0.767279	-1.4114	-1.10321
Afu2g01220	0	0.487847	0.800479	1.17818	1.72031	0.59678
Afu2g01420	0	0.319839	0.477343	0.204025	0.758996	0.174031
Afu2g01590	0	1.28818	0.578993	0.27405	0.663626	-1.16274
Afu2g01750	0	-0.211967	0.113842	0.296597	1.22155	1.45095
Afu2g01810	0	1.22831	0.179587	0.139428	0.357475	-0.111576
Afu2g01830	0	0.104654	0.119714	-0.0597935	-0.29439	-0.91583
Afu2g01860	0	0.904383	-0.261842	1.24754	0.926032	2.3482
Afu2g02050	0	2.78711	3.11866	1.99794	1.20181	2.65388
Afu2g02150	0	-2.17912	-1.56275	-1.35734	-1.96505	-1.71648
Afu2g02310	0	0.661224	-0.286835	-0.556268	-0.713145	-1.27026
Afu2g02380	0	0.448381	1.41368	0.702727	0.420376	1.11376
Afu2g02440	0	-0.952552	-0.872207	-0.834134	-0.919571	-0.575195
Afu2g02610	0	1.01513	0.0809319	0.0441947	0.15761	-0.284541
Afu2g02760	0	-1.11443	0.806489	-0.617727	-0.264408	-0.363775
Afu2g02780	0	-1.52144	0.0390123	-0.628547	-1.02185	-0.499855
Afu2g02860	0	0.0352036	0.17455	0.379551	1.01821	0.696545
Afu2g03020	0	0.978886	0.639794	1.23288	1.77571	1.50987
Afu2g03060	0	0.766863	1.10536	0.169626	0.192125	0.278419
Afu2g03120	0	1.50432	-0.635513	1.92422	1.86372	1.35365
Afu2g03460	0	-0.378131	0.764333	0.453933	-0.374252	-0.188592
Afu2g03510	0	1.57777	0.413371	-0.324138	1.11146	-0.209237
Afu2g03560	0	-0.762531	0.879679	0.520884	0.0654007	0.324469
Afu2g03610	0	-2.8267	-0.104231	-1.44345	-0.837845	-0.957045
Afu2g03700	0	-1.42368	-0.484101	0.323433	-0.155906	-0.495982
Afu2g03990	0	0.17498	-0.0424363	0.79379	1.64136	0.627461
Afu2g04010	0	1.84016	0.631549	0.216963	0.186907	0.255646
Afu2g04020	0	3.20464	2.17064	1.27923	1.52541	1.47094
Afu2g04080	0	-1.67905	-0.163572	-0.887699	-0.541943	0.500639
Afu2g04170	0	0.556999	1.38992	0.808905	1.09037	0.807058
Afu2g05060	0	0.683569	-0.00915032	1.57314	0.544877	0.320425
Afu2g05430	0	-1.31778	-0.100359	-0.550749	-0.679006	-0.0468114
Afu2g05450	0	1.28479	0.0311298	-0.590456	-0.0311799	-0.507709
Afu2g05670	0	-1.84542	-1.00684	-0.721569	-1.35589	-1.09992
Afu2g05740	0	-0.498924	0.195461	0.403533	0.259119	0.344993
Afu2g05950	0	-0.91821	-0.495349	0.119822	-0.219912	-0.131886
Afu2g05980	0	1.72387	0.283003	0.375573	1.28213	-0.418942
Afu2g05990	0	0.693746	0.214364	-0.255342	-0.275515	-1.09641
Afu2g06000	0	1.41138	2.28619	1.87867	1.16336	1.04492
Afu2g06150	0	-0.859514	-1.0777	-1.2047	-0.402206	0.0132759
Afu2g06200	0	-1.12941	-0.234781	-0.387128	-0.965735	-0.354291
Afu2g07500	0	-0.420132	0.355561	-0.128071	1.61881	1.03923
Afu2g08290	0	1.46492	0.0811319	-0.0956099	0.858915	0.191819
Afu2g09030	0	0.0978366	-0.722883	-1.02261	1.65479	-0.0243793
Afu2g09200	0	-0.829628	-0.201387	-0.435512	-0.998543	-0.596322
Afu2g09210	0	-0.444423	-0.122168	-0.511635	-1.01271	-0.0652772
Afu2g09650	0	0.157595	-0.388628	0.0383386	1.06937	-0.130625
Afu2g09870	0	-1.04802	-0.690403	-0.878642	-0.846553	-0.261436
Afu2g10010	0	-2.04395	0.372764	-0.463297	-0.964297	-0.240932
Afu2g10070	0	-2.14196	-1.46392	-0.0100954	-1.25622	-1.398
Afu2g10150	0	-0.277606	-0.0178963	0.940447	0.368671	-0.239823
Afu2g10280	0	-1.94516	-1.35553	-0.904998	-1.31412	-1.12529
Afu2g10370	0	0.603974	-0.959883	1.69949	1.40476	0.890037
Afu2g10550	0	-0.702893	-1.10879	-1.24728	-0.525911	-1.49346
Afu2g10750	0	-1.50966	-0.79293	-1.36273	-1.05479	-0.138741
Afu2g10910	0	1.6096	2.42076	1.59829	1.68461	2.6275
Afu2g10920	0	0.193768	0.0638297	0.745763	2.50312	1.25117
Afu2g10930	0	-1.59516	-0.568009	-0.69102	-0.882048	-0.555029
Afu2g11260	0	-0.483596	4.12689	2.08919	-0.839701	0.537157
Afu2g11300	0	-1.26055	0.831071	0.320232	-0.951799	0.449038
Afu2g13250	0	-1.83821	-1.01912	-0.405021	-1.12627	-1.29545
Afu2g13470	0	-1.44177	-0.978384	-0.469056	-0.722461	-1.20643
Afu2g15490	0	0.918199	-0.0603086	0.934987	1.41056	1.04517
Afu3g00130	0	-1.4096	-2.02911	-0.820479	-0.796165	-1.57815
Afu3g00180	0	0.838751	0.930179	0.987598	0.923004	1.72498
Afu3g00270	0	0.492496	1.14029	0.84026	0.786059	1.18962
Afu3g00370	0	0.384824	-0.480477	-1.13912	-1.1723	-1.08857
Afu3g00380	0	0.981806	-0.967593	-0.571855	-0.439366	-0.491054
Afu3g00440	0	-0.22791	0.575734	1.13915	1.37206	-0.098514
Afu3g00840	0	0.0451104	0.45502	1.47914	1.16512	0.784843
Afu3g00880	0	0.221997	0.231411	-0.446749	-1.00659	-0.765
Afu3g00960	0	2.03886	2.39016	2.22125	1.5835	2.68835
Afu3g01110	0	-1.90782	-0.869557	-0.86692	-1.23435	-0.667489
Afu3g01320	0	0.367115	0.123598	1.22728	1.16612	0.900755
Afu3g01330	0	-0.196222	-0.192457	0.506617	2.00693	0.831586
Afu3g01430	0	1.48839	0.0959466	-0.718212	-0.447706	-1.03943
Afu3g01440	0	1.77974	1.65079	-0.0344235	0.487401	0.522702
Afu3g01450	0	0.0403534	0.637128	0.137379	2.63132	1.76411
Afu3g02000	0	0.181367	-0.768575	2.49836	2.40353	0.527063
Afu3g02270	0	0.0974005	0.725649	0.903855	2.39421	1.67688
Afu3g02280	0	0.743901	1.25315	1.73727	1.67708	1.72128
Afu3g02350	0	-1.31098	-0.38466	-0.749054	-1.63821	-1.44989
Afu3g02590	0	1.50224	0.364837	0.0375887	-0.0778435	0.663654
Afu3g03020	0	-0.856722	-1.26451	-0.331074	-0.485004	-0.371211
Afu3g03060	0	0.552738	2.15505	0.757608	0.594091	0.417104
Afu3g03090	0	0.900254	1.35288	0.952998	1.24112	1.67318
Afu3g03280	0	0.861476	-0.26301	0.851138	1.41072	-0.180887
Afu3g03290	0	-1.05494	-1.19371	-0.460627	-0.749826	-2.47742
Afu3g03330	0	1.63357	0.670893	0.871808	0.677806	0.208985
Afu3g03370	0	-0.189379	-0.180532	-0.334525	-0.745579	-1.18905
Afu3g03560	0	0.898177	-0.0345594	-0.393991	-0.142718	-1.13284
Afu3g03570	0	-0.281826	-0.980868	-1.65455	-1.13155	-2.12091
Afu3g03580	0	0.349344	-0.717305	-1.62122	-0.900757	-1.55723
Afu3g03940	0	0.094921	-0.816304	-1.74126	-1.79855	-2.25183
Afu3g04060	0	-1.49453	-1.15669	-1.27397	-1.3404	-2.11595
Afu3g04070	0	-0.306687	-0.995171	-0.535586	-0.227218	-0.212002
Afu3g04110	0	-1.64428	0.568165	-0.541446	-0.146965	-0.904092
Afu3g04170	0	-0.584544	-1.32111	-0.879697	-0.688429	-0.799424
Afu3g04210	0	-1.20228	-2.72587	-0.648033	-0.652244	-0.391246
Afu3g04220	0	-2.01446	-3.35358	-1.32055	-1.21332	-0.679906
Afu3g04310	0	-1.80457	-0.0173575	-1.12759	-0.614599	-0.331531
Afu3g05340	0	0.510438	-1.20341	0.765616	0.578888	1.08591
Afu3g05350	0	0.503485	-0.942971	0.719591	0.458411	1.07782
Afu3g05370	0	0.101993	-0.69173	0.214886	0.984728	0.600786
Afu3g05600	0	-1.07253	-0.265559	-0.572661	-1.51845	-0.309591
Afu3g05740	0	1.12212	0.810857	1.15652	1.45538	0.566319
Afu3g05760	0	0.0584701	-0.128858	0.214345	0.617586	-1.38525
Afu3g06000	0	-0.407221	-0.217327	-0.857383	-1.31062	-0.865753
Afu3g06010	0	-1.83484	0.292772	-1.24574	-1.01525	-0.404552
Afu3g06260	0	0.364578	0.943702	0.145519	0.41086	1.24616
Afu3g06430	0	-0.118571	-0.172296	-0.526404	-0.814681	-0.714696
Afu3g06530	0	-1.21058	0.143924	-0.768089	-1.30432	-0.523714
Afu3g06760	0	-0.879421	0.0193671	-0.20165	-0.872746	-0.529874
Afu3g06820	0	-0.184918	0.694561	0.445607	0.668792	1.3121
Afu3g06840	0	-1.26716	-1.44598	-0.776995	-1.47905	-0.346808
Afu3g06960	0	-1.01353	-0.326519	-0.334786	-1.18703	-0.290433
Afu3g06970	0	-0.645942	-0.556653	-0.383843	-0.913344	0.274245
Afu3g07040	0	-0.741556	-1.31762	0.291125	1.56165	-0.640881
Afu3g07050	0	-0.234759	-0.817712	-0.863385	-0.204272	-0.939237
Afu3g07080	0	-1.2785	-0.409885	-0.45223	-0.569	-0.265341
Afu3g07150	0	-0.417316	0.0676858	2.05515	1.84368	0.938309
Afu3g07230	0	-1.23361	-2.58819	-2.26482	-1.82339	-1.89135
Afu3g07700	0	-1.04076	-0.00358377	-0.315151	-0.402712	-0.194973
Afu3g07790	0	-1.77209	-0.0851188	0.39149	-1.13125	-1.42055
Afu3g07810	0	0.431404	0.904345	1.98483	1.51549	0.553297
Afu3g07830	0	-1.2006	-0.897733	-1.00945	-1.43563	-0.832219
Afu3g07890	0	0.389469	0.943686	1.7987	1.48249	1.31124
Afu3g08160	0	-1.95909	-0.413794	-0.25261	-0.768873	-0.130829
Afu3g08200	0	0.451545	-0.482948	0.041242	0.959523	-0.375471
Afu3g08430	0	1.28428	0.505029	0.543602	0.888249	0.350383
Afu3g08450	0	1.1841	1.02765	0.231515	0.920153	-0.178684
Afu3g08470	0	0.186215	0.554941	-0.980867	-0.673958	-0.633054
Afu3g08580	0	-1.93721	-1.65967	-3.39076	-2.8118	-2.70039
Afu3g08630	0	0.984789	0.132622	-0.4879	-0.672173	0.444477
Afu3g08640	0	-1.48509	-0.583602	-0.960666	-1.32398	-0.769097
Afu3g08660	0	-0.558728	0.523229	1.2236	1.36222	0.755672
Afu3g08880	0	1.19265	0.0159572	-0.339924	-0.184514	-0.405522
Afu3g08990	0	0.173207	-1.55453	-2.0131	-1.76465	-2.26144
Afu3g09260	0	1.5397	0.204716	0.047318	0.806769	-0.328873
Afu3g09430	0	-0.349401	-0.40734	-1.48364	-1.86374	-1.00111
Afu3g09440	0	-0.223476	-0.336512	-1.45333	-1.74674	-1.19765
Afu3g09590	0	-1.46401	-1.03586	-0.790739	-1.19587	-0.61171
Afu3g09600	0	-2.3372	0.420161	-0.763383	-0.606685	-0.0244719
Afu3g09670	0	0.370741	1.08248	1.7046	1.79594	1.48095
Afu3g09990	0	1.98612	-0.256672	-1.0144	-0.276558	-0.880602
Afu3g10040	0	-1.78419	0.259205	-0.590805	0.317202	-0.484346
Afu3g10110	0	0.0518078	0.602613	1.30895	1.67304	1.08108
Afu3g10310	0	-1.07546	1.60288	0.878639	-0.498782	-0.402853
Afu3g10370	0	0.292603	0.834344	-1.08656	-0.566047	-0.453813
Afu3g10480	0	0.875656	0.133799	-1.16553	-0.619649	-1.39292
Afu3g10660	0	-2.62774	-1.17191	-1.50224	-2.3501	-0.975095
Afu3g10750	0	0.363832	-1.91562	-3.00715	-2.30816	-2.46908
Afu3g10760	0	1.30696	-0.356874	-1.3853	-0.898148	-1.12293
Afu3g10790	0	-0.680986	-1.15038	-0.180389	-0.196696	-0.828234
Afu3g10800	0	-2.06848	0.11174	-0.388186	0.30506	-0.589189
Afu3g10820	0	-1.3019	-1.21268	-1.00809	-1.26952	-1.57488
Afu3g10850	0	-1.76058	-1.37366	-0.795576	0.321829	-1.18972
Afu3g11160	0	-0.989179	-0.736411	-1.27777	-1.49577	-1.20225
Afu3g11250	0	0.746772	1.11917	0.186233	0.275749	-0.279958
Afu3g11360	0	-0.903367	-0.361059	-0.368136	-0.647361	-0.243956
Afu3g11430	0	1.00245	0.227653	-0.333833	2.50622	0.738661
Afu3g11700	0	0.871131	0.649354	1.01693	1.72885	0.608942
Afu3g11790	0	-0.081397	1.60502	3.34103	2.59554	1.71574
Afu3g12090	0	0.0664689	-0.537635	-1.46571	-0.442037	-1.32785
Afu3g12140	0	2.71182	1.10844	1.19241	1.32142	1.05971
Afu3g12300	0	-1.04798	-0.756456	-0.122279	-0.816096	-0.127739
Afu3g12350	0	0.946659	0.179507	-1.24318	-1.07087	-0.908387
Afu3g12460	0	-1.50405	-0.619379	-0.458426	-1.20641	-0.334736
Afu3g12490	0	-1.94914	0.0497408	-1.11805	-0.685944	-0.473348
Afu3g12530	0	1.01782	-0.374876	-1.85125	-1.24921	-1.04002
Afu3g12630	0	1.60497	1.74893	1.41964	1.166	1.44282
Afu3g12690	0	-1.82612	-0.161848	-0.521814	-1.91544	-1.06485
Afu3g12700	0	-1.73462	0.305778	-0.860493	-1.16523	-0.378179
Afu3g12760	0	0.900032	-0.556277	-0.770394	-0.825333	-1.27593
Afu3g12850	0	-0.662517	-0.867093	-0.910042	-1.27773	-0.573096
Afu3g13010	0	0.592346	0.173054	1.29775	1.98761	0.549635
Afu3g13080	0	-0.149543	-0.571475	0.284243	0.936269	-0.622333
Afu3g13160	0	0.798483	1.33199	0.539379	0.748641	0.97289
Afu3g13320	0	-0.908027	-0.0405567	0.299606	-0.887739	0.125295
Afu3g13400	0	-2.76221	-0.350635	-0.842327	-0.605056	-0.702822
Afu3g13440	0	1.08219	-2.72937	-0.974658	0.425748	-1.11632
Afu3g13810	0	-1.35819	-0.116467	-1.48476	-1.41632	-0.876134
Afu3g13820	0	-0.87004	-1.09728	-1.10275	-0.643126	-0.805034
Afu3g13830	0	1.50243	-0.504875	-0.688068	-0.267291	-0.173539
Afu3g13930	0	-1.52137	0.274695	-0.641903	-0.846814	-0.963375
Afu3g14010	0	-0.0447804	0.0498684	0.267557	-0.658551	-0.204931
Afu3g14140	0	1.38402	-0.285658	-0.286699	0.550876	0.345264
Afu3g14250	0	1.18397	0.868668	0.165407	1.04828	1.53744
Afu3g14260	0	1.27352	0.253418	-0.830953	-0.429666	-0.544375
Afu3g14370	0	-1.74981	1.24955	-0.932324	-0.603972	0.0891766
Afu3g14410	0	-0.178466	0.371933	0.848773	0.528804	1.45558
Afu3g14420	0	-1.98895	-0.495516	-0.618804	-1.00207	-0.26354
Afu3g14540	0	1.91338	2.04564	1.65343	1.11662	1.82435
Afu3g14590	0	0.415934	0.474532	4.25259	3.78926	1.02139
Afu3g14600	0	1.52243	0.765915	2.19759	2.00205	0.835887
Afu3g14980	0	0.678372	0.32303	-0.162915	-0.670111	-1.19305
Afu3g15340	0	-1.15671	-1.31545	-1.05875	-0.721817	-1.03311
Afu3g15370	0	-0.333715	-0.351966	-1.60186	-1.8404	-1.38987
Afu4g00270	0	0.911216	1.21931	0.998757	1.22714	0.739414
Afu4g00610	0	0.164739	0.127192	1.50769	1.69624	0.454413
Afu4g00660	0	2.30472	-0.724018	-0.945408	-0.510121	-0.71368
Afu4g00670	0	1.83116	0.645724	0.71994	0.660894	0.747514
Afu4g00820	0	-0.0522833	-0.178329	-1.49067	-1.72048	-1.04846
Afu4g05880	0	-2.13736	0.16968	-0.838025	-0.348248	-0.353537
Afu4g05900	0	1.04627	0.230444	0.382753	0.379067	0.331714
Afu4g05920	0	-0.458916	0.476357	1.39796	1.66724	0.981607
Afu4g06040	0	-1.12552	0.123942	-0.0417004	-0.565169	-0.286248
Afu4g06090	0	-0.420667	-1.18741	-0.401106	-0.219742	0.145789
Afu4g06160	0	-1.30757	1.07053	0.902664	0.372583	0.307424
Afu4g06220	0	1.48883	0.58086	0.423979	0.137022	1.13017
Afu4g06250	0	-1.02355	0.402675	-0.568017	-0.42043	-0.279888
Afu4g06320	0	2.45881	2.81113	2.18099	1.81591	2.4882
Afu4g06620	0	-1.12261	-2.03599	0.0738147	0.246059	-0.922638
Afu4g06700	0	-0.109508	-0.797563	-0.0907274	-0.00706988	0.23016
Afu4g06890	0	0.216338	-1.90733	-1.55472	-0.463486	-0.0720272
Afu4g06900	0	-1.67582	-0.379719	-0.267988	-1.26984	-0.861773
Afu4g07030	0	-1.28287	-0.989458	1.14202	1.30327	0.444293
Afu4g07060	0	0.00783168	-0.735416	1.30254	0.882106	-0.569817
Afu4g07130	0	-1.25693	-0.643385	-0.671626	-1.30531	-0.770652
Afu4g07210	0	-0.792903	0.203105	1.31322	-0.656947	-0.402934
Afu4g07300	0	-0.532729	0.0299582	-0.593122	-1.04535	-0.82474
Afu4g07360	0	-2.26076	0.447934	0.181986	-1.18174	-0.409242
Afu4g07440	0	-0.578239	-0.682754	-0.474072	-0.848499	-0.306609
Afu4g07580	0	-1.11311	-0.916488	-0.584895	-0.99716	-0.315383
Afu4g07590	0	-0.884817	-1.14487	-0.0201199	-0.120334	-0.135631
Afu4g07660	0	-1.98572	-0.625545	-1.58435	-1.04732	-0.957388
Afu4g07690	0	-0.720533	0.31392	0.742044	-0.485249	0.644995
Afu4g07710	0	-0.358622	0.412407	1.78834	2.00903	0.868989
Afu4g07730	0	-0.610175	-0.7389	-0.15827	-0.794267	0.337419
Afu4g07830	0	-1.11581	-0.479423	-0.668325	-1.13242	0.123194
Afu4g08110	0	-1.7383	-0.957304	-0.914864	-0.666036	-0.720587
Afu4g08170	0	1.13176	1.96219	2.98611	0.334068	0.864912
Afu4g08190	0	-1.93416	0.4556	-1.47805	-0.923148	-0.392651
Afu4g08200	0	-1.61369	-0.736388	-0.575459	-0.983239	-0.56799
Afu4g08370	0	-0.363756	0.989054	2.04559	2.62199	0.0267843
Afu4g08380	0	-0.211817	0.357712	1.82164	2.57247	0.076345
Afu4g08400	0	0.0260349	0.850556	0.147228	1.35399	0.00398749
Afu4g08930	0	-1.45197	0.468017	-1.40798	-1.0072	-0.975052
Afu4g08940	0	-0.869228	-0.0694774	-0.556522	-0.604689	-0.328962
Afu4g08960	0	0.149231	0.224842	-0.506002	-0.826743	-1.21114
Afu4g09110	0	0.205176	1.12614	1.55571	1.21094	1.47806
Afu4g09140	0	1.18226	1.30859	0.0184854	1.13515	0.744362
Afu4g09190	0	1.23694	0.523538	1.73677	1.89612	0.612195
Afu4g09250	0	-0.122406	-0.947661	-0.976988	-0.581791	-1.59522
Afu4g09400	0	-0.0450316	0.416348	1.37987	1.01509	0.215939
Afu4g09590	0	-1.5553	-1.32734	-0.835381	-1.14897	-1.22756
Afu4g09710	0	-2.25192	-0.485786	-0.293173	1.07699	-0.573262
Afu4g10010	0	2.12344	1.4856	1.50763	1.17054	1.61016
Afu4g10070	0	-1.01783	0.0198881	0.667928	0.152701	0.20251
Afu4g10120	0	-0.996905	-0.749613	-1.22994	-0.286838	-0.533796
Afu4g10190	0	1.39948	0.165418	-0.0097153	0.398662	0.0780065
Afu4g10220	0	-0.889491	0.0132027	-0.347492	-0.424203	-0.00940374
Afu4g10230	0	-0.408939	-1.0993	-0.612133	-0.271297	-0.250568
Afu4g10350	0	1.44728	0.672478	0.515313	0.630924	0.734405
Afu4g10410	0	0.241419	-0.230297	0.976156	2.04562	0.895147
Afu4g10440	0	-1.4001	-1.43558	-0.979697	-1.11274	-0.97252
Afu4g10460	0	-2.19237	1.89738	0.488791	-0.721646	-0.110456
Afu4g10550	0	-1.60045	-0.208179	-1.31264	-0.766504	-0.925217
Afu4g10730	0	-1.06326	-0.110619	-0.284444	-0.996602	-0.560322
Afu4g10790	0	-1.29801	0.43012	-0.473076	-0.362311	-0.0849886
Afu4g10800	0	-0.662777	-0.596219	-0.441943	-1.02608	-0.156154
Afu4g11080	0	-1.78795	-0.47074	0.457396	2.04172	1.67274
Afu4g11110	0	1.16874	0.276765	-0.254937	-0.0355028	-0.213771
Afu4g11130	0	-0.138099	1.56086	0.45462	0.529466	0.573977
Afu4g11190	0	-0.0889799	0.286892	1.25524	0.474914	0.406502
Afu4g11280	0	0.57754	-0.600686	-0.00463076	0.115415	-0.481351
Afu4g11310	0	-0.31955	0.531953	1.7693	2.60134	0.782572
Afu4g11320	0	-0.112881	0.557612	0.596046	1.30227	0.305071
Afu4g11330	0	1.88577	1.95592	0.328321	0.475689	1.61106
Afu4g11340	0	-0.908816	-0.0725139	1.18275	-0.557659	-0.130109
Afu4g11480	0	-1.71621	0.444228	-0.627954	-0.0390633	-0.674809
Afu4g11560	0	1.31794	0.449246	0.0161601	0.0818511	0.103516
Afu4g11580	0	1.14147	1.5038	1.65911	1.3382	1.27527
Afu4g11700	0	-0.706857	0.63556	0.894158	1.18496	0.5658
Afu4g11720	0	0.284972	-1.46011	-1.71797	-2.14862	-1.78015
Afu4g11730	0	0.464153	-0.237608	-0.957943	-1.78379	-1.58434
Afu4g12010	0	-0.280662	0.314194	-0.471896	3.07159	1.74425
Afu4g12590	0	1.78219	-0.124832	-1.0324	-0.660523	-0.967956
Afu4g12700	0	-1.01781	0.19473	1.99503	2.09716	0.507721
Afu4g12710	0	0.585908	0.508661	1.61573	1.43983	1.1443
Afu4g12730	0	-1.17165	-1.77737	-2.02954	-1.36997	-0.674043
Afu4g12910	0	0.112716	0.715343	1.09546	0.995412	1.02904
Afu4g13010	0	-1.28611	-0.414667	-0.623442	-0.447381	-0.486433
Afu4g13380	0	0.0474992	0.466424	0.686372	1.15756	2.28885
Afu4g13580	0	-1.53256	-1.4263	-0.0651758	0.952242	-0.199412
Afu4g13630	0	1.43767	0.104589	0.471157	1.04763	-0.11403
Afu4g13690	0	-1.00913	-0.213362	-0.438317	-0.30981	-0.131486
Afu4g14240	0	-1.22811	-1.64476	-1.68541	-1.06194	-1.02974
Afu4g14250	0	-0.477016	-1.50313	-0.561129	0.0977152	-0.206447
Afu4g14370	0	-0.625843	-0.802321	-1.80164	-1.90022	-1.06471
Afu4g14380	0	-0.0353113	1.14367	1.69975	0.758572	-0.753958
Afu4g14870	0	-0.612618	-0.592482	-1.65102	-2.04162	-1.445
Afu4g14880	0	-0.119827	-0.296855	-1.16324	-1.69333	-1.20961
Afu5g00270	0	-0.416056	-0.35181	-1.55337	-1.78148	-1.20125
Afu5g00590	0	0.854287	0.424926	1.50276	2.10285	-0.362296
Afu5g01680	0	1.61718	0.461992	0.928219	1.14137	1.44914
Afu5g01710	0	0.27264	0.404877	1.55879	2.50253	-0.111255
Afu5g01800	0	0.699898	0.0651046	-0.589532	-0.396921	-0.936801
Afu5g01940	0	-1.23607	0.293479	-0.654665	-0.278681	-0.46355
Afu5g01990	0	0.796598	0.565695	1.70499	1.81627	-0.213847
Afu5g02090	0	0.986092	-0.0314671	-0.12771	0.0533655	0.0211344
Afu5g02130	0	0.614535	0.0754568	0.546924	1.16772	0.727043
Afu5g02180	0	0.0574121	0.90729	1.36951	0.612196	0.742364
Afu5g02230	0	0.118414	0.670165	1.28313	0.0401991	0.331333
Afu5g02320	0	-0.196805	-1.30266	-0.812114	-0.680013	-0.703659
Afu5g02330	0	-0.749481	-2.3792	-2.01143	-1.57113	-2.48734
Afu5g02410	0	-1.78236	-0.599963	-0.349529	-0.975862	-0.320805
Afu5g02850	0	-1.27243	-2.54056	-1.62846	-0.759713	-0.524687
Afu5g02860	0	-1.16506	-0.682556	-0.825661	-1.09766	-0.276219
Afu5g02910	0	-1.1491	-0.645564	-0.769567	-0.672488	-0.462332
Afu5g02920	0	0.191592	1.24006	0.381222	0.46772	0.823864
Afu5g03020	0	-0.941589	-1.02583	-0.532447	-1.35864	-0.533586
Afu5g03090	0	-1.69835	0.307698	-0.947628	-0.50722	-0.369737
Afu5g03140	0	-1.38882	-0.152513	-0.659843	-0.751105	-0.38097
Afu5g03170	0	0.986605	0.0173526	1.45884	1.14157	0.785951
Afu5g03220	0	-0.449319	-0.877978	-0.624027	-0.570928	-0.380919
Afu5g03230	0	1.25601	0.970494	-0.0743669	0.697711	-0.165909
Afu5g03330	0	1.10708	0.460936	0.704389	0.945587	0.508952
Afu5g03360	0	-0.659067	0.881923	0.881015	1.45589	0.365395
Afu5g03420	0	0.602516	-0.39932	0.0358439	0.00293562	-0.212899
Afu5g03470	0	-1.18953	-0.236898	-0.458058	-1.19912	-0.29785
Afu5g03690	0	1.37383	0.53105	0.184038	-0.0419087	0.360854
Afu5g03710	0	-1.67558	-0.390925	-0.250945	0.128378	-0.725824
Afu5g03800	0	0.212032	-0.822785	-1.92872	0.461482	-1.19706
Afu5g04170	0	1.92822	2.30711	0.704846	0.980107	2.35352
Afu5g04220	0	-2.64728	-2.35373	-0.0733531	-0.743317	-1.49319
Afu5g04250	0	-0.296897	0.10433	0.501404	1.39472	0.443229
Afu5g04310	0	0.183249	-0.692891	0.949364	1.90181	0.557595
Afu5g05450	0	-0.876875	-0.697301	-0.591526	-1.17656	0.205144
Afu5g05490	0	-1.14146	-0.0990444	-0.878964	-1.10385	-0.107808
Afu5g05710	0	-3.15342	-0.33266	-1.45047	-1.22142	-0.391929
Afu5g05740	0	-1.96875	-0.952016	-0.997233	-1.07614	-0.774532
Afu5g06390	0	-0.466041	0.353918	-0.186906	-1.03653	-0.637467
Afu5g06500	0	-0.495779	-0.309051	0.0193847	1.51032	-0.325433
Afu5g06660	0	-0.0834419	1.9453	1.37804	0.898849	1.54297
Afu5g06780	0	-0.599761	1.57635	0.336836	-0.330754	-0.246428
Afu5g06970	0	1.63033	0.47194	0.528555	0.810399	0.373234
Afu5g07250	0	-1.08932	-0.0662161	-0.603938	-0.794084	-0.637424
Afu5g07300	0	-0.427272	-0.258488	1.25537	1.35827	0.888577
Afu5g07340	0	2.36137	0.550033	0.488647	0.608821	1.72491
Afu5g07480	0	1.4272	-0.0738862	-0.258794	0.128113	-0.24164
Afu5g07490	0	1.20823	-0.224582	-0.515707	0.178687	0.16757
Afu5g07810	0	-1.69856	0.516772	-0.488418	-0.109024	0.250704
Afu5g08160	0	0.738126	0.497141	0.712786	0.999941	0.307056
Afu5g08220	0	0.901516	-0.613662	-1.03319	-0.329416	-1.33588
Afu5g08370	0	1.43999	0.285598	-0.0797202	0.0928719	0.306079
Afu5g08640	0	1.53557	-0.579006	-1.37303	-0.251527	-0.370574
Afu5g08800	0	-0.772277	0.257702	1.40033	2.43653	-0.0729059
Afu5g08850	0	-0.917558	-0.0197871	-0.383277	-0.758329	0.0132424
Afu5g09640	0	-1.94302	0.841209	-0.733496	-1.04514	-0.416022
Afu5g09850	0	-1.58162	0.754133	-0.0741115	-0.133288	0.325341
Afu5g10370	0	0.157579	0.30359	1.6068	1.15987	0.943316
Afu5g10540	0	-0.469666	-1.66295	-2.23133	-1.79644	-1.38825
Afu5g10650	0	0.997491	0.136605	0.485404	0.802651	0.260708
Afu5g10920	0	-0.613241	-0.508048	-0.514146	-1.04821	-0.51217
Afu5g11260	0	1.32487	1.08925	1.50248	1.12921	0.606733
Afu5g11600	0	-0.801874	0.720914	-0.350089	-0.315739	0.274585
Afu5g11620	0	-2.12102	-0.583952	-0.654686	-1.12621	-0.886408
Afu5g11750	0	1.70122	1.66903	2.00075	1.98299	1.80092
Afu5g12210	0	-0.95127	-0.0833483	0.00286061	-0.410275	-0.201978
Afu5g12480	0	-0.337367	0.217976	0.652777	1.38606	1.3385
Afu5g13100	0	0.677125	0.544875	-0.700427	-0.461007	-1.54053
Afu5g13130	0	-0.565667	0.116076	1.08633	-0.443356	0.0968703
Afu5g13750	0	1.71753	-0.683442	-0.941103	-0.0923914	-0.465223
Afu5g13900	0	0.749079	1.29261	0.702133	1.16418	0.473167
Afu5g13910	0	0.727942	1.08784	0.338619	0.997266	0.335189
Afu5g13920	0	1.04164	1.26106	0.559722	0.393366	1.12425
Afu5g13970	0	0.115476	0.548923	2.19111	2.69313	0.930598
Afu5g14210	0	0.945992	0.597087	1.24356	0.291917	0.236835
Afu5g14660	0	-1.00333	-0.058846	0.231595	0.833165	0.728723
Afu6g00100	0	0.835925	1.05819	0.849713	1.10361	0.681055
Afu6g00400	0	0.85721	1.80698	1.22176	0.632299	-0.148928
Afu6g00410	0	1.118	1.88077	0.982498	0.672271	-0.542783
Afu6g00420	0	1.23131	1.73923	1.13171	0.759233	-0.248891
Afu6g00620	0	-0.526862	-1.22759	-0.660439	-0.513043	-0.366976
Afu6g00630	0	-1.12943	-0.389667	-0.620603	-0.452787	-0.5443
Afu6g00640	0	-1.13971	-0.931071	-1.0583	-0.580137	-0.495014
Afu6g00740	0	1.9434	0.581376	1.244	1.8828	-0.145343
Afu6g00780	0	-0.255934	-0.303175	-1.61988	-1.83575	-1.03761
Afu6g01940	0	0.272407	0.911934	0.178434	-0.336613	-0.898755
Afu6g02220	0	0.546029	-0.673189	0.498852	2.1529	0.439427
Afu6g02440	0	-1.38881	-0.812755	-0.448485	-1.28044	-0.716399
Afu6g02460	0	-0.17551	-0.477836	-0.758067	-1.01218	-0.560735
Afu6g02470	0	0.54705	0.575592	1.1713	1.18889	0.665583
Afu6g02620	0	-1.54917	-0.0588043	-1.18051	-0.839357	-1.16317
Afu6g02800	0	-1.46883	-2.01065	-1.21376	-1.19897	0.127078
Afu6g02860	0	-0.201133	0.916323	2.11384	2.49663	1.49281
Afu6g02910	0	-0.580057	0.0622583	1.11552	-0.337343	-0.0523401
Afu6g03050	0	-1.88436	-1.44405	-1.26378	-0.92464	-0.742929
Afu6g03400	0	1.32308	-0.668881	0.595285	1.48992	1.10508
Afu6g03640	0	-0.988183	-1.91633	-0.601209	-0.230013	-0.57357
Afu6g03660	0	-0.966465	-1.11051	-0.326623	-0.6353	-0.694383
Afu6g03730	0	-0.265711	0.671207	1.79779	3.11453	2.03731
Afu6g03770	0	0.406314	-1.33669	-0.533981	0.434379	0.140127
Afu6g03800	0	1.73941	-0.178494	-0.460577	0.00966759	0.430317
Afu6g03830	0	-1.02886	-0.87843	-0.464857	-1.23865	-0.316802
Afu6g04300	0	-0.355578	0.361295	-0.898491	-1.0709	-0.925777
Afu6g04310	0	-1.45922	-0.56061	-1.52191	-1.27502	-0.785802
Afu6g04370	0	-0.720451	-1.94682	-1.46866	-0.925375	-1.22444
Afu6g04380	0	-0.0969921	-1.24207	-1.15264	-0.576311	-0.696763
Afu6g04460	0	0.933115	-0.682646	1.67602	1.69502	1.07746
Afu6g04570	0	-1.90993	-0.347055	-0.54167	-1.33254	-0.0781631
Afu6g04920	0	-0.532422	-0.730367	0.275135	1.90862	0.726312
Afu6g05140	0	-0.493943	-0.989136	-1.23215	-0.606394	-0.637613
Afu6g05180	0	-1.60415	-0.199457	-0.958163	-0.716695	-1.01217
Afu6g05200	0	-1.16285	-0.650203	-0.0630654	-1.00424	-0.370579
Afu6g05210	0	-0.456357	-0.118747	0.943332	1.22353	0.933991
Afu6g05260	0	-1.08111	-0.0643709	-0.282698	-0.291217	-0.580716
Afu6g05320	0	-1.55564	-0.507263	-0.802667	-0.60077	-0.775345
Afu6g05350	0	1.59913	0.594283	0.286099	0.499755	0.352979
Afu6g06420	0	-0.961977	-0.0741024	-0.556117	-0.352156	-0.129237
Afu6g06430	0	-1.38492	-0.0718312	-0.592423	-0.332416	0.079122
Afu6g06470	0	1.8776	2.26297	2.05335	1.8082	3.63994
Afu6g06590	0	1.3234	-0.33106	-0.92816	-0.475195	-0.457857
Afu6g06620	0	-0.955928	0.529851	-0.320093	-0.75023	0.0280667
Afu6g06640	0	1.49916	-0.341164	-0.969962	-0.481957	-1.1878
Afu6g06740	0	-0.733229	-1.87251	-0.898578	-0.982382	-0.223846
Afu6g06770	0	0.307023	0.264256	0.783627	1.06543	0.88338
Afu6g07020	0	-0.685822	0.334681	1.04598	1.82926	0.819082
Afu6g07060	0	0.472	0.466676	0.774097	1.0123	2.96551
Afu6g07120	0	0.975501	0.987065	0.688434	0.0671141	0.578956
Afu6g07160	0	-0.949154	-0.350768	-0.540146	-0.754305	0.344423
Afu6g07410	0	0.224581	0.325799	0.812102	0.287533	0.138938
Afu6g07440	0	1.62843	0.815225	0.0473907	0.590106	0.825011
Afu6g07470	0	0.906439	1.28456	-1.433	0.422883	0.417452
Afu6g07720	0	0.638972	0.360097	3.61416	2.57601	1.81398
Afu6g07740	0	0.185143	0.600032	1.92219	2.27694	1.16449
Afu6g07750	0	0.187302	2.07121	1.82546	1.24309	1.62188
Afu6g07770	0	0.058593	-0.527218	1.21479	1.67827	0.841603
Afu6g07900	0	0.229162	-1.33002	-1.54868	-1.4709	-0.369342
Afu6g08390	0	-0.666443	0.733011	0.0199472	-0.666927	1.71735
Afu6g08480	0	1.24496	1.12662	1.46231	1.79256	2.41022
Afu6g08510	0	0.00718163	0.754628	-0.555476	-0.236685	-0.749
Afu6g08580	0	-1.00509	0.0987107	0.0286664	0.0353292	0.411431
Afu6g08750	0	1.17842	3.70611	4.24428	3.301	2.44728
Afu6g08760	0	1.84589	3.1828	4.79042	4.23566	3.118
Afu6g08780	0	-0.302909	-0.545003	0.173344	0.561615	-0.203988
Afu6g08830	0	-0.0834645	-0.200787	-0.527066	1.65878	1.09722
Afu6g08850	0	-0.0646148	-0.88391	0.0178134	0.20573	-0.253475
Afu6g08940	0	1.52472	0.00349355	0.112379	0.0794429	-0.0253169
Afu6g09190	0	0.377467	0.928099	1.59961	1.03025	0.854577
Afu6g09200	0	0.89386	0.694736	2.47304	1.68675	0.605199
Afu6g09460	0	-0.274803	-0.600667	-1.71922	-1.98614	-1.13585
Afu6g09470	0	-0.299333	-0.464537	-1.44285	-1.90703	-1.13747
Afu6g09480	0	-0.515715	-0.694765	-1.53184	-2.00901	-1.36531
Afu6g09520	0	1.99884	-0.205591	-0.0872546	0.413859	-0.0557421
Afu6g09930	0	0.228027	0.481457	0.0547268	0.494227	0.830962
Afu6g09940	0	0.775662	1.32225	0.589858	1.16405	0.496395
Afu6g09990	0	-3.34437	0.1794	-1.83309	-1.18003	-0.933957
Afu6g10040	0	-0.193259	-1.33771	-0.771869	0.0501362	3.11327
Afu6g10080	0	0.431524	-0.472038	0.391882	1.76952	0.912113
Afu6g10100	0	-1.60124	-0.0851538	-0.036445	-0.29109	-0.338711
Afu6g10120	0	0.383797	-0.329702	-1.27072	-0.457229	-0.821504
Afu6g10320	0	-2.60178	-0.488557	-1.00594	-0.853037	-0.872203
Afu6g10360	0	0.84738	0.256621	0.544823	1.1007	0.671058
Afu6g10610	0	-0.334062	-0.605589	-1.09905	-0.487688	-0.618196
Afu6g10650	0	-2.61116	-3.66853	-2.89785	-3.60434	-2.60306
Afu6g10660	0	-2.22707	-3.84552	-2.05652	-2.74926	-1.89077
Afu6g10870	0	0.437703	0.902434	0.599159	0.965864	0.34141
Afu6g11200	0	-2.11625	-0.445935	-0.634513	-1.54032	-0.985617
Afu6g11310	0	-1.49164	0.86245	-0.653641	-0.498216	0.469934
Afu6g12160	0	3.53305	1.02197	-0.405929	0.207154	0.677017
Afu6g12180	0	2.33545	0.814263	-2.04655	-2.26879	-1.68533
Afu6g12300	0	-0.357793	-0.988861	-0.0417634	0.213666	0.188469
Afu6g12420	0	0.845505	-0.316131	-0.0676391	0.241033	0.20657
Afu6g12540	0	0.0150109	0.909733	0.469574	0.12001	1.11524
Afu6g12550	0	-1.3844	0.162683	-0.874974	-0.936437	-0.659469
Afu6g12580	0	-1.30859	-0.854203	-0.193848	-0.590929	-0.265491
Afu6g12630	0	-1.07524	-0.433461	-0.332238	-0.858163	-0.0298158
Afu6g12660	0	-0.702002	-0.500671	-0.519629	-1.07814	-0.140919
Afu6g12730	0	2.04625	0.0549347	1.22164	1.56188	-0.0546201
Afu6g12930	0	-0.00365498	1.0075	1.40579	1.31168	1.24777
Afu6g13060	0	-0.902884	0.218926	-0.357831	-0.161438	0.276042
Afu6g13140	0	-0.58075	-0.629666	-0.298209	-0.377879	-1.34855
Afu6g13330	0	1.0189	-0.0588944	-0.720632	-0.42004	-0.564571
Afu6g13380	0	0.354918	-0.594742	-0.126761	1.33633	0.118651
Afu6g13420	0	1.5408	1.06694	0.398885	0.444157	0.425437
Afu6g13670	0	0.239349	-0.491949	-1.27137	-0.698721	-0.191078
Afu6g14090	0	0.79441	-0.272132	-1.24687	-0.586961	-1.14706
Afu6g14100	0	0.0434809	0.392723	0.289339	2.11804	1.52551
Afu6g14120	0	0.801661	0.197301	0.845341	1.16041	1.23245
Afu6g14130	0	0.955118	1.07352	0.926153	1.08357	1.39125
Afu6g14200	0	0.265832	0.980822	1.97657	2.44699	1.73009
Afu6g14210	0	0.930307	0.850928	0.761457	1.08686	1.29944
Afu6g14280	0	1.36387	-1.08364	-2.05455	-1.13525	-1.22659
Afu6g14650	0	-0.740687	-0.782482	-1.71143	-2.14552	-1.61678
Afu7g00100	0	-0.254123	-0.654407	-1.5295	-1.88422	-0.95365
Afu7g00120	0	-0.70759	-2.0349	-1.81965	-1.87671	-1.21117
Afu7g00170	0	-0.0679388	-0.994095	-2.2811	-2.11217	-1.42113
Afu7g00200	0	-1.64446	-3.26848	-3.09342	-1.89904	-2.07446
Afu7g00280	0	-0.493691	-0.384123	0.216088	-0.987368	0.0237508
Afu7g00340	0	-0.296684	0.120146	0.254444	2.50613	1.43848
Afu7g00450	0	0.190356	-1.09431	-0.437513	-0.319888	-0.700229
Afu7g01000	0	-2.43913	-1.9488	-0.768631	3.77307	4.05604
Afu7g01010	0	-0.176124	-1.03243	-1.2516	1.57077	0.658027
Afu7g01220	0	-2.39461	0.0625172	-1.45769	-1.32457	-0.826901
Afu7g01260	0	0.410738	-1.099	-0.460211	-0.0156424	-0.355731
Afu7g01270	0	0.575854	-1.19269	-1.77596	-1.09261	-1.02477
Afu7g01280	0	0.878624	0.328972	-0.349465	-0.62914	-0.0583526
Afu7g01360	0	0.456466	0.666272	0.641757	0.795973	0.29882
Afu7g01460	0	-1.60981	-0.918272	-0.706916	-1.70139	-0.640046
Afu7g01480	0	-1.56585	-0.162447	-0.829966	-1.04566	-0.0123422
Afu7g01490	0	-1.32156	0.0451393	0.654448	1.30845	-0.175236
Afu7g01510	0	-0.964966	-0.199917	-0.533457	-0.368886	-0.326575
Afu7g01590	0	0.106972	1.31453	1.82405	0.954268	1.48137
Afu7g01830	0	-0.886431	-0.204224	-0.662958	-1.61902	-0.373104
Afu7g01860	0	1.99306	1.45562	0.757369	0.471804	1.70347
Afu7g01930	0	-0.189418	-0.160512	1.21051	1.71273	-0.951068
Afu7g02140	0	-1.51605	-0.977831	-0.965009	-1.44837	-0.39025
Afu7g02180	0	-1.00512	0.607702	0.118606	-0.737658	0.684732
Afu7g02190	0	-1.70752	-0.106295	-1.09661	-0.543893	-0.300478
Afu7g02230	0	-1.39327	-0.270691	-0.0344122	-0.621643	0.0985678
Afu7g02310	0	-2.4172	-0.561981	-1.63709	-1.49974	-0.921532
Afu7g02460	0	0.443077	-0.0807455	0.278045	0.652133	-0.0372341
Afu7g02470	0	-0.430107	-1.28977	-0.404253	-0.399174	-0.628803
Afu7g02500	0	-2.0254	0.0680221	-0.0727473	-0.298766	0.264289
Afu7g02580	0	0.151715	0.787395	0.317925	0.76977	0.0893536
Afu7g02610	0	-2.14605	0.463511	-0.857925	-0.666659	-0.172698
Afu7g02620	0	-1.68504	0.158764	-0.793825	-0.877788	-0.289645
Afu7g03690	0	-2.69967	0.0249619	-0.798372	-0.768747	-0.359352
Afu7g03740	0	-0.778251	-2.08689	-0.785608	-0.27157	-0.0664202
Afu7g03900	0	-0.327503	0.268304	1.89792	2.94276	0.220755
Afu7g03940	0	0.771289	-0.127338	-1.52817	-1.08265	-0.579363
Afu7g04070	0	-1.50219	-0.0318047	1.0262	0.171213	0.731499
Afu7g04190	0	-0.915317	-1.41679	-1.27408	-0.978903	-0.676449
Afu7g04420	0	-1.43595	-0.703721	-0.684223	-0.899854	-0.607462
Afu7g04430	0	-0.983869	0.246882	-0.482913	-0.698872	0.212561
Afu7g04460	0	0.7647	0.0896107	0.800139	1.19861	2.0728
Afu7g04520	0	1.74612	0.51538	-0.376562	0.000542933	0.251934
Afu7g04730	0	0.274186	-1.28089	-1.91591	-0.913489	-1.03633
Afu7g04870	0	-0.428694	-1.62608	-0.987814	-0.781696	0.147797
Afu7g05220	0	-1.44768	0.363968	0.183532	1.11953	0.0947114
Afu7g05230	0	2.48923	0.801507	0.983779	1.34161	0.554841
Afu7g05260	0	-1.11836	-0.576299	-0.510908	-1.13122	-0.318696
Afu7g05460	0	-3.3804	-1.15035	-2.10829	-2.07806	-1.34617
Afu7g05470	0	-0.35403	-0.106035	0.788652	1.29639	1.3347
Afu7g05500	0	0.993617	1.54756	-0.22797	-0.92937	-1.38928
Afu7g05510	0	0.272231	1.29703	0.568589	-0.121873	0.183538
Afu7g05580	0	2.42447	-0.505974	-1.67425	-0.648458	-0.596286
Afu7g05660	0	-2.13959	-0.539796	-0.196276	0.30466	0.277617
Afu7g05670	0	-2.01847	0.832091	-0.728198	-0.166832	0.105506
Afu7g05720	0	-0.789574	-1.7656	-1.82937	-0.698107	-0.717242
Afu7g05730	0	1.13364	-0.571031	-0.898379	-0.714964	-1.036
Afu7g05800	0	0.213737	-0.708223	0.250164	0.768349	-0.22534
Afu7g05860	0	0.562438	0.890938	-0.157804	0.620173	1.06316
Afu7g05920	0	-1.23483	-1.71786	-0.455737	-0.321549	-0.581432
Afu7g05930	0	-0.987657	-0.58379	-0.631156	-0.7474	-0.487091
Afu7g06430	0	0.980149	-0.000767781	-0.53553	0.0219969	0.136186
Afu7g06770	0	1.0806	0.184795	-0.474833	-0.717637	-0.605417
Afu7g06930	0	-0.0875025	-0.619197	-1.30493	-1.74081	-1.11297
Afu7g08200	0	0.39174	-0.443036	-1.21457	-1.42159	-0.969847
Afu7g08210	0	-0.705273	-1.3173	-1.59963	-1.81105	-0.705867
Afu7g08330	0	0.474145	0.249491	1.18498	2.15397	0.889579
Afu8g00310	0	-0.498361	-0.636516	-1.53018	-2.02875	-1.14137
Afu8g00830	0	-0.224602	-1.22874	-2.17799	-1.48874	-1.55504
Afu8g01040	0	-0.504205	-0.521263	-1.74407	-1.97901	-1.28715
Afu8g01670	0	1.26772	1.39585	1.32024	1.46094	0.900147
Afu8g01690	0	1.94979	0.669031	0.532848	0.494714	-0.179042
Afu8g01800	0	-0.255693	-0.966561	-1.03368	-1.01374	-0.864262
Afu8g02120	0	2.01529	2.25241	1.53284	1.9479	2.82506
Afu8g02720	0	0.458867	1.1974	0.331025	1.10282	0.713103
Afu8g02750	0	-1.15753	-0.706762	-1.40166	-0.743023	0.184693
Afu8g03930	0	-3.15729	-1.04232	-1.10669	-1.67933	-0.554257
Afu8g04050	0	-1.33128	0.461545	0.334238	0.0715671	0.610084
Afu8g04090	0	-0.146304	0.149031	0.587403	-0.128663	0.000372872
Afu8g04130	0	0.0165579	1.95515	2.11394	1.43649	1.48111
Afu8g04150	0	0.701244	0.853044	1.081	0.798163	1.65162
Afu8g04370	0	-0.927701	-0.289258	-0.222009	-0.748884	-0.261059
Afu8g04380	0	0.477283	0.0112653	1.15501	3.1742	2.01521
Afu8g04490	0	0.243999	0.477679	0.474001	1.23652	1.13825
Afu8g04500	0	-0.000987057	-0.703815	-0.123775	-0.0807626	0.386794
Afu8g04510	0	0.342564	0.19857	0.286928	0.340963	1.18434
Afu8g04800	0	-1.27179	-1.06376	-0.00867441	-0.731856	-0.00785548
Afu8g05140	0	-0.0718887	-1.84557	-1.52075	-0.389185	-1.15213
Afu8g05160	0	0.334846	1.46416	0.896569	0.838884	1.14924
Afu8g05460	0	1.08698	-0.681641	0.889421	1.83022	0.175295
Afu8g05470	0	0.240622	-1.05437	0.0153723	0.917981	-0.513946
Afu8g05530	0	-0.482204	-0.341948	0.544525	1.54743	1.47502
Afu8g05580	0	1.15592	0.546254	1.21196	2.14221	0.931384
Afu8g05600	0	0.521646	-1.56769	0.725062	1.14286	0.541385
Afu8g05850	0	1.04299	0.982524	1.62562	2.51463	1.05313
Afu8g06290	0	-0.349783	-0.512958	-1.45948	-1.90008	-1.05343
Afu8g06490	0	-0.0563352	1.15927	1.22266	1.31114	0.657357
Afu8g06700	0	-0.259209	-0.836304	-1.01475	-1.04381	-0.455954
Afu8g06870	0	1.54364	0.950056	0.707117	1.06143	0.662206
Afu8g07100	0	-0.222589	-0.565942	-1.20038	-0.661766	-0.477245
Afu8g07180	0	0.823272	0.0934439	0.211321	0.257228	0.0523126
Afu8g07200	0	0.0882587	-0.365231	0.370372	0.944406	0.222467

## Sheet: Expression profile at 48C
Gene Name	0 min	15 min	30 min	60 min	120 min	180 min
Afu1g00120	0	-0.127181	-0.0635717	-0.679668	-0.763304	-1.52288
Afu1g00230	0	-0.557846	0.0790395	0.569871	0.499262	0.36178
Afu1g00410	0	1.60243	2.29237	2.60835	3.7018	2.84012
Afu1g00420	0	2.13328	2.18667	2.55497	1.23383	1.16351
Afu1g00440	0	-0.87712	-1.3689	-1.7707	-2.34743	-1.11422
Afu1g00460	0	0.0396709	0.518555	0.687173	-0.196799	-1.13794
Afu1g00470	0	0.0449184	0.983194	0.880504	-0.0967679	-0.0508969
Afu1g00500	0	1.35906	1.16817	0.882648	0.17536	-3.4185
Afu1g00530	0	0.469541	0.852079	0.290421	-0.630419	0.539729
Afu1g00580	0	-1.61961	-2.0815	-1.7355	-0.214272	0.04197
Afu1g00600	0	-0.0991807	0.430293	0.609758	-0.949906	-1.26024
Afu1g00940	0	-0.134201	-0.404849	-0.889928	-1.53151	-1.84092
Afu1g01020	0	4.11571	3.43185	1.82032	0.203258	0.180459
Afu1g01170	0	1.23114	1.0929	0.603864	0.250229	0.223542
Afu1g01350	0	0.259203	0.178796	0.0950738	-0.366767	-0.870212
Afu1g01380	0	-0.930715	-1.14579	-0.700439	-0.0922663	-0.235635
Afu1g01400	0	1.15734	0.713956	0.677721	-0.969085	-0.773921
Afu1g01490	0	0.353704	-0.0646614	-0.449876	-1.23716	-1.73507
Afu1g01600	0	0.796279	0.50294	-0.0126962	-1.24281	-1.30217
Afu1g01720	0	1.28907	0.946836	1.51441	1.10844	1.3026
Afu1g01780	0	-0.149473	0.0212427	0.351353	-0.668274	0.820961
Afu1g01800	0	0.784126	0.671429	0.319477	-0.181682	2.01969
Afu1g01970	0	-0.259012	0.233726	1.34456	-0.226559	0.707749
Afu1g02010	0	-0.926252	-0.628714	-0.282492	0.0148981	-0.1713
Afu1g02030	0	-1.96118	-2.31784	-2.28418	-0.0807609	-1.27448
Afu1g02070	0	-0.219794	-1.34883	-1.40703	0.546138	-0.262143
Afu1g02080	0	1.77029	1.37565	1.13523	1.2007	1.10279
Afu1g02140	0	-0.62678	-0.845708	-0.703341	-0.887283	-2.68494
Afu1g02150	0	-0.316529	-1.03108	0.243339	0.26511	0.217787
Afu1g02280	0	-0.878298	-0.667206	-0.978785	-0.36207	0.382439
Afu1g02340	0	2.06243	1.47869	0.0126699	-0.0784613	-0.658358
Afu1g02390	0	-0.980289	-0.905867	-1.05036	-1.27308	0.123937
Afu1g02410	0	-0.880474	-1.41471	0.245612	1.69253	1.20853
Afu1g02550	0	0.455059	-1.01583	-2.40626	-0.96565	-1.36821
Afu1g02570	0	1.09997	0.519399	0.491297	0.210328	-1.77508
Afu1g02580	0	-0.175634	-0.895766	-0.855986	-0.709079	-1.42747
Afu1g02590	0	-1.12751	-0.548687	0.356049	1.53944	1.66579
Afu1g02600	0	-0.291083	1.39777	2.27132	2.46673	2.35533
Afu1g02630	0	-1.93201	-1.77938	-1.14627	0.055063	-0.0986381
Afu1g02700	0	1.9384	2.2494	2.28071	1.60517	2.13036
Afu1g02730	0	-0.988039	-1.59113	-2.20996	-0.535695	-1.16483
Afu1g02760	0	-0.934819	-0.632867	-0.0707696	0.0942665	0.413108
Afu1g02800	0	0.263041	0.080238	-0.464132	-1.04535	-1.53343
Afu1g02910	0	0.479777	0.242354	0.589214	1.19479	1.87481
Afu1g02930	0	-0.639783	-0.751797	0.0187011	-0.200844	0.337501
Afu1g02970	0	0.539612	0.169445	0.0343547	-1.11933	-0.547907
Afu1g02980	0	1.64792	1.79225	1.55131	0.870484	0.603882
Afu1g02990	0	2.90609	3.1147	3.38693	1.74582	2.72118
Afu1g03020	0	-0.963486	-1.0281	-0.719415	-1.17974	-1.57128
Afu1g03040	0	0.881043	0.363996	0.294812	-0.813436	-0.0897462
Afu1g03050	0	4.77029	4.71837	3.91248	2.02122	2.84506
Afu1g03060	0	0.992534	0.3706	0.62223	0.760105	1.40681
Afu1g03080	0	0.0539782	-0.2624	0.449199	-0.533376	0.426039
Afu1g03090	0	0.244599	1.50101	1.49061	-0.753418	-0.899265
Afu1g03110	0	-1.79568	-2.4129	-2.36881	-0.540493	-1.87005
Afu1g03150	0	-0.879908	-1.51822	-1.85646	-4.45817	-5.15644
Afu1g03380	0	4.78861	4.67588	4.16178	2.59399	2.51582
Afu1g03390	0	-1.15454	-2.12985	-2.66228	-0.334696	-1.35555
Afu1g03400	0	-1.01049	-1.70113	-0.459142	-0.259465	-0.0411229
Afu1g03450	0	-1.1341	-0.779738	0.346633	0.936407	0.844364
Afu1g03500	0	1.40711	1.41263	1.95645	1.29227	1.92497
Afu1g03510	0	-0.585779	-1.29384	-1.08656	0.569692	0.247906
Afu1g03610	0	0.26736	-0.357575	-1.32372	-2.92258	-4.07294
Afu1g03630	0	0.350316	0.182803	-0.144361	-0.470028	-1.29854
Afu1g03650	0	-1.94805	-2.45935	-2.23208	-1.35591	-1.95108
Afu1g03660	0	-2.45457	-2.33651	-2.7384	-0.279885	-1.28051
Afu1g03690	0	-0.497046	-1.02335	-1.3408	-1.30561	-1.50732
Afu1g03730	0	2.2927	1.85835	0.528277	-0.362376	-0.318245
Afu1g03760	0	-1.58254	-0.740012	0.1775	0.322553	0.158805
Afu1g03860	0	-0.0643766	-0.109689	0.487892	0.531789	0.360997
Afu1g03910	0	-0.559833	-1.03682	-0.502037	1.28817	1.03056
Afu1g03930	0	-0.656264	-0.728314	-0.0344536	-0.322436	-0.37349
Afu1g03940	0	-0.632703	-0.842064	-0.397175	-0.996341	-1.04877
Afu1g03950	0	-1.3869	-2.04997	-2.57665	-1.62294	-1.13318
Afu1g03980	0	-2.44853	-2.07517	-1.24902	-1.35004	-0.703138
Afu1g03990	0	-1.48097	-1.61387	-0.34319	-0.230101	-0.315679
Afu1g04010	0	-1.52101	-1.17539	-0.42727	0.573971	0.56769
Afu1g04020	0	-1.73152	-1.28887	-0.463077	-0.438982	-1.17091
Afu1g04040	0	1.15007	1.23047	0.675745	-0.163391	-0.470057
Afu1g04120	0	-0.771294	-0.471377	-0.336556	0.198912	1.30549
Afu1g04220	0	-0.435401	-1.24054	-0.412847	0.537154	0.4855
Afu1g04230	0	-1.11211	-1.89775	-0.938745	-0.0443919	-0.0751713
Afu1g04290	0	-1.02597	-1.15943	-0.755229	-1.31437	-0.964439
Afu1g04300	0	0.639817	0.980701	1.28139	-0.971291	-1.30964
Afu1g04320	0	-0.918359	-1.88258	-2.05278	-0.342683	-1.10793
Afu1g04340	0	-0.18127	-0.38917	0.869317	1.8701	2.31618
Afu1g04380	0	-1.53618	-2.43616	-2.42271	-0.409874	-1.70985
Afu1g04440	0	3.50341	2.86912	2.28868	0.29979	0.884126
Afu1g04450	0	-0.514985	-0.572595	-0.906773	-1.32106	-2.00528
Afu1g04470	0	-0.951445	-1.38762	-1.31318	-0.970696	-1.83795
Afu1g04480	0	1.48475	1.00026	0.847264	-0.00210304	-0.201085
Afu1g04500	0	-1.09132	-0.674392	0.408075	0.0837373	-0.140332
Afu1g04510	0	-0.986901	-0.431262	0.594195	1.29269	0.573626
Afu1g04530	0	-1.19397	-2.05777	-2.80314	-0.0847561	-1.06575
Afu1g04540	0	0.0788131	-0.531047	-1.33935	-1.03925	-1.23783
Afu1g04550	0	-1.0868	-1.98135	-1.74164	-1.16185	-2.38972
Afu1g04590	0	-1.12069	-0.81676	0.247092	0.485607	0.0609614
Afu1g04620	0	1.22058	1.14614	2.14366	0.939017	1.89148
Afu1g04650	0	0.465494	0.849134	0.174527	-1.09039	-0.595136
Afu1g04660	0	-1.04403	-2.19999	-2.84126	0.100994	-1.63694
Afu1g04680	0	0.868069	1.05496	1.8449	1.04659	-0.221581
Afu1g04780	0	0.341913	0.228154	1.21443	1.47564	1.59558
Afu1g04860	0	0.0678806	0.767567	0.37219	1.12077	1.03704
Afu1g04880	0	-2.84957	-2.26644	-0.486193	0.525329	0.438518
Afu1g04890	0	-0.881732	-1.4571	-1.74862	-1.88279	-2.3747
Afu1g04900	0	-0.23075	-0.748814	-1.47472	0.393347	0.200645
Afu1g04930	0	1.25557	0.399742	-0.450635	-1.42151	-0.666837
Afu1g04950	0	-0.380074	-1.09234	-0.00180555	0.642574	0.237247
Afu1g04960	0	-0.0772863	-1.30035	-1.11203	-1.29508	-1.67146
Afu1g04970	0	-0.361632	-0.197146	0.185808	-1.04461	-2.23468
Afu1g04990	0	-1.6895	-1.85757	-0.792267	0.157586	-0.402262
Afu1g05030	0	0.632788	1.08908	0.893271	-0.156134	0.184091
Afu1g05040	0	5.19843	5.07739	3.83088	1.35219	2.67724
Afu1g05050	0	1.91674	1.50481	0.0686787	-1.84579	-0.846666
Afu1g05060	0	0.050742	-0.382003	-0.914669	-1.54231	-0.941164
Afu1g05080	0	-1.2521	-2.87454	-3.29975	-0.278003	-1.1832
Afu1g05120	0	-1.73026	-2.05364	-2.23758	-1.15807	-1.59845
Afu1g05200	0	-0.818466	-1.14972	-0.849593	-0.284716	-0.60894
Afu1g05210	0	-2.57105	-2.8358	-2.16963	-1.42345	-1.27719
Afu1g05280	0	-0.259735	-0.594127	-0.198998	-0.36219	0.213853
Afu1g05320	0	-0.0388578	-0.100086	0.88175	1.66692	2.52589
Afu1g05340	0	-1.73017	-2.60358	-3.09942	-0.661893	-1.39115
Afu1g05390	0	-1.03454	-2.12014	-2.0586	-0.684156	-0.755458
Afu1g05420	0	-1.21427	-1.08098	0.303634	0.20154	0.0950904
Afu1g05480	0	0.571976	1.28826	0.369922	-0.284264	-0.470854
Afu1g05490	0	-0.389672	-0.355999	0.793559	0.410311	-0.063301
Afu1g05500	0	-0.789662	-1.42058	-1.87785	-1.26943	-1.30379
Afu1g05530	0	1.82999	0.725698	0.68322	2.11161	2.04389
Afu1g05550	0	0.299768	-0.440043	-1.4091	2.65824	0.390087
Afu1g05620	0	-2.01108	-2.50025	-1.66588	-0.107097	0.187504
Afu1g05630	0	-0.452722	-1.58384	-2.40613	0.112717	-1.38921
Afu1g05640	0	-0.873603	-0.63516	-0.102658	0.587945	0.10005
Afu1g05680	0	-0.236399	0.697248	1.21643	0.315536	-0.161715
Afu1g05760	0	2.32427	2.05752	1.56011	1.2538	0.750103
Afu1g05850	0	-0.209042	-0.102032	-0.666399	-2.76226	-3.2174
Afu1g05870	0	0.541798	0.532573	0.465437	-1.19316	-0.566005
Afu1g05880	0	0.161663	-0.210026	-0.435456	-1.24003	-0.60964
Afu1g05900	0	1.55781	1.32549	1.11301	0.398059	0.670796
Afu1g05970	0	-1.13855	0.814767	1.15963	0.216287	0.0604911
Afu1g05980	0	0.450507	1.31912	1.41997	1.90443	3.74935
Afu1g05990	0	-2.02217	-2.75226	-2.51732	-0.547013	-1.2183
Afu1g06010	0	1.06648	1.55735	0.598192	-0.704928	-0.755564
Afu1g06020	0	1.26332	1.37565	0.891684	-0.0797633	-0.36099
Afu1g06030	0	-1.01341	-0.823782	0.293392	1.28419	0.479234
Afu1g06040	0	0.217696	-0.137873	0.153543	0.531619	-1.62213
Afu1g06050	0	-1.4139	-1.28854	-1.08677	-1.48399	-1.87782
Afu1g06110	0	1.15688	0.588133	0.229317	-0.507599	-1.31793
Afu1g06190	0	-1.60547	-1.30227	-0.535235	1.02347	0.136767
Afu1g06200	0	-1.15347	-1.85833	0.512865	1.0958	0.35923
Afu1g06210	0	-0.877689	-2.04759	-0.64649	0.0199577	0.687203
Afu1g06240	0	0.248405	0.0641072	-0.656017	-0.0264341	0.293713
Afu1g06250	0	-0.553145	-0.703366	-0.590642	-0.11458	1.09968
Afu1g06280	0	-1.3558	-1.55223	-0.600661	-0.117044	-0.474755
Afu1g06300	0	-1.43872	-1.51028	-0.398817	-0.535151	-0.242064
Afu1g06320	0	-1.1298	-1.50413	-1.26382	-1.9628	-2.24598
Afu1g06330	0	0.219885	-0.840405	-1.3285	-0.548602	0.257064
Afu1g06340	0	-1.70246	-2.53417	-2.94335	-0.223929	-1.38484
Afu1g06350	0	-1.61981	-1.35283	0.134645	1.54564	1.20751
Afu1g06390	0	-0.295329	-0.68943	-0.204419	1.00814	0.929069
Afu1g06420	0	0.500859	0.67542	0.839145	0.65467	-0.228479
Afu1g06480	0	1.03258	1.64087	1.46481	0.394242	0.577738
Afu1g06530	0	-1.78675	-1.88296	-1.11924	-0.281326	-0.387602
Afu1g06570	0	-1.03443	-1.38966	-0.731397	-0.331267	-0.649367
Afu1g06630	0	-1.18248	-2.15286	-1.48298	-1.14925	-1.29197
Afu1g06670	0	0.247281	-0.0923191	-0.489547	0.416333	1.3208
Afu1g06690	0	0.83927	1.89299	1.78253	1.11859	0.763472
Afu1g06710	0	0.0299954	-1.14857	-0.626893	0.856608	0.155518
Afu1g06720	0	0.212566	0.375057	1.20894	1.9579	2.15164
Afu1g06740	0	1.13702	1.67205	0.513809	0.152763	-0.691097
Afu1g06750	0	1.74811	2.10705	1.43215	0.325175	0.0489597
Afu1g06770	0	-2.41789	-3.29886	-3.65254	-1.72555	-2.47787
Afu1g06780	0	-0.283849	-0.962936	-1.22345	-2.01029	-1.59879
Afu1g06790	0	-0.174442	-1.16646	-0.660923	1.37908	0.84331
Afu1g06830	0	-1.13037	-2.16708	-2.47848	0.526333	-0.846756
Afu1g06860	0	-0.524582	-0.9084	-0.25121	-0.472797	-0.718076
Afu1g06910	0	2.01977	0.685027	1.14019	-1.48228	-0.564149
Afu1g06920	0	2.37225	1.97361	1.66997	0.354083	0.521066
Afu1g06950	0	-0.532425	-0.830823	-1.05532	-0.992729	-1.47353
Afu1g06960	0	0.0339553	-1.58948	-2.78203	-0.469102	-1.58272
Afu1g06980	0	-1.04033	-1.41732	-0.721547	0.26103	-0.0777715
Afu1g07000	0	0.497121	0.733946	0.885956	0.742445	0.94032
Afu1g07010	0	-1.82737	-1.72927	-0.581019	-0.0261912	-0.236201
Afu1g07070	0	-0.928719	-1.20083	-0.407246	-0.104961	-0.889924
Afu1g07110	0	1.03945	1.00737	-0.156286	-0.0431277	0.47386
Afu1g07130	0	-0.781763	-1.45164	-1.70873	-0.848143	-0.563639
Afu1g07140	0	-1.47661	-2.01916	-1.55964	0.021996	0.0727498
Afu1g07170	0	-0.651235	-0.850015	-0.0818097	0.694551	-0.449081
Afu1g07180	0	-1.20257	-0.899411	0.0256164	-0.147557	-0.369017
Afu1g07190	0	0.852202	0.347793	0.0209123	1.31825	0.841624
Afu1g07210	0	1.05822	0.734285	-0.0845123	-1.1996	-1.63358
Afu1g07220	0	0.780126	0.414101	0.370731	-1.15495	-0.915962
Afu1g07260	0	-0.786757	-1.17013	-1.21138	-1.32295	-0.353231
Afu1g07300	0	0.0453841	-0.16552	-0.188862	0.0202525	-1.23397
Afu1g07310	0	1.03583	1.33382	0.925338	0.0103229	-0.310888
Afu1g07350	0	-0.880832	-0.689192	-0.699017	-1.05547	-2.1744
Afu1g07380	0	-1.80865	-3.28139	-2.38771	-0.0274145	-0.968275
Afu1g07400	0	0.112678	-0.384377	-0.887596	-1.57139	-1.57961
Afu1g07420	0	0.835968	0.401984	-0.0534478	-0.470138	-1.06044
Afu1g07440	0	4.23343	5.22647	4.72242	1.44437	4.12652
Afu1g07450	0	-0.946126	-1.83706	-1.94831	-2.41576	-3.19492
Afu1g07460	0	-0.369915	-1.47487	-1.70501	-1.87374	-3.0973
Afu1g07470	0	0.446512	0.193554	0.335621	-1.53212	-0.995357
Afu1g07480	0	-1.15066	-1.92087	-1.71149	-3.79177	-4.25404
Afu1g07490	0	1.74304	0.700319	0.147619	-0.229366	0.121541
Afu1g07520	0	2.41508	2.75584	3.46541	2.90234	4.43874
Afu1g07530	0	-0.51505	-0.526844	-0.719477	1.5005	-0.810697
Afu1g07590	0	-1.02879	-0.751435	0.0700033	-0.387859	-0.198744
Afu1g07620	0	-0.300589	0.0254469	0.311537	0.150383	1.45621
Afu1g07630	0	0.0619429	-0.508531	-1.48069	-1.04922	-2.73964
Afu1g07670	0	-0.214803	0.393869	0.821283	-1.21812	-0.560712
Afu1g07680	0	0.405065	1.50658	2.55186	0.417095	1.84997
Afu1g07690	0	-1.5627	-1.47076	-0.987079	0.105794	-0.815717
Afu1g07720	0	-1.68599	-1.1969	-0.462493	-0.188253	-0.273212
Afu1g08780	0	1.24055	1.71493	0.878341	-0.329781	-0.329674
Afu1g08790	0	0.567402	0.636338	1.55886	0.987204	1.54484
Afu1g08810	0	0.899062	0.699192	1.67306	0.856142	0.111937
Afu1g08850	0	-1.20199	-2.52526	-2.28433	-0.0414255	-0.0777134
Afu1g08880	0	-0.24635	-0.503397	-0.956905	0.0513012	-0.453994
Afu1g08890	0	-1.50826	-0.937335	-0.91054	-0.945457	-0.987756
Afu1g08900	0	1.19178	0.867615	1.18868	0.0633032	0.363032
Afu1g08920	0	0.180247	0.597333	1.21333	-0.535571	-0.266136
Afu1g08980	0	-0.361806	-1.45346	-2.41969	-0.574518	-1.68273
Afu1g09010	0	-1.0278	-1.72269	-0.314745	0.638667	0.207391
Afu1g09030	0	-1.41932	-2.03511	-1.55763	-2.21742	-0.554085
Afu1g09060	0	0.0727202	0.406815	0.794226	0.563353	-0.28918
Afu1g09070	0	-0.999633	-1.02628	0.173977	0.582234	0.528904
Afu1g09100	0	-1.2337	-2.32132	-2.93075	-0.209659	-1.30374
Afu1g09130	0	-0.0591634	-0.698929	-1.53661	-0.294783	-0.463912
Afu1g09140	0	-1.56855	-1.63376	-2.09231	-2.32144	-2.47382
Afu1g09170	0	-0.204841	-1.18678	-0.419797	0.0629193	-0.928258
Afu1g09190	0	2.09596	1.91946	1.9853	0.257243	0.601744
Afu1g09230	0	2.12662	1.94591	1.35122	0.763753	0.671184
Afu1g09280	0	-1.08751	-1.14913	-1.13724	-0.209456	-1.79775
Afu1g09330	0	-0.840594	-1.46636	-1.34676	0.240561	-0.907622
Afu1g09400	0	-2.70842	-1.81967	-0.620806	0.38293	0.141239
Afu1g09440	0	-0.0245789	-1.34026	-1.5927	0.712037	-1.12687
Afu1g09450	0	-1.3604	-1.53881	-1.07081	-0.981346	-1.42224
Afu1g09460	0	-0.77009	-1.02774	0.0183839	0.402443	0.172432
Afu1g09470	0	-0.817129	-1.6728	-0.22071	1.62366	2.30176
Afu1g09480	0	-0.540355	-0.822786	-0.355147	-0.247687	0.461429
Afu1g09500	0	-0.541327	0.394162	1.50657	0.682001	0.824776
Afu1g09550	0	0.294642	-0.0546383	-1.42944	-0.704541	-0.392043
Afu1g09580	0	0.567174	1.05291	0.778623	0.677102	1.5932
Afu1g09670	0	2.0256	1.69968	1.34611	1.15252	0.793676
Afu1g09770	0	-2.01273	-2.05244	-0.78503	0.888542	0.398189
Afu1g09820	0	0.974058	0.979383	1.04867	0.0294241	-0.212552
Afu1g09830	0	1.1115	1.06856	0.925321	0.465464	0.276509
Afu1g09850	0	-0.443369	-1.28101	-0.810407	-0.212996	-0.43391
Afu1g09930	0	-0.0122391	0.884847	1.42431	0.341285	2.20865
Afu1g09940	0	-0.186464	0.0354643	0.652765	-1.05997	-0.257284
Afu1g09970	0	-0.881843	-1.95256	-1.01284	0.785098	-0.513898
Afu1g10040	0	-0.294167	-0.432159	-0.697887	-0.618369	-1.48718
Afu1g10130	0	-3.1944	-3.57771	-2.24364	-0.144122	-1.1478
Afu1g10190	0	0.543293	1.35635	1.4476	-0.124823	0.319647
Afu1g10210	0	0.132058	-0.178895	-0.562186	-0.7067	-0.859029
Afu1g10220	0	0.065768	0.440574	-0.619798	-1.0351	-2.15526
Afu1g10310	0	-1.77629	-1.70489	0.028857	0.534897	-0.0988234
Afu1g10340	0	0.433173	0.513025	1.05197	0.243546	0.266174
Afu1g10370	0	1.15667	1.53778	0.448119	-1.32467	-1.98094
Afu1g10380	0	1.06856	0.296552	-0.0661521	2.29922	1.62225
Afu1g10430	0	-0.910477	-1.51462	-1.1945	-0.914803	-0.713107
Afu1g10470	0	0.888493	2.4213	1.96871	1.63575	1.31489
Afu1g10510	0	-0.880831	-1.53277	-2.63568	0.936483	-0.697912
Afu1g10610	0	2.28453	2.14202	1.65801	2.73752	0.783711
Afu1g10630	0	-2.63035	-3.78608	-3.41883	-1.43638	-2.36044
Afu1g10690	0	-1.68771	-1.36223	-0.794866	-0.143752	-0.652059
Afu1g10710	0	-1.88378	-0.711928	-0.0684814	-0.115357	-0.551217
Afu1g10770	0	-0.253489	0.00481357	-0.0611455	-1.78806	-2.18084
Afu1g10850	0	-0.110151	0.160079	0.903864	0.194208	0.944393
Afu1g10880	0	-1.67312	-0.910103	-0.743249	-1.99248	-3.1556
Afu1g10900	0	-0.987931	-1.08964	-0.494317	0.689732	0.913688
Afu1g10910	0	0.269141	-1.03342	-1.70042	-0.601349	-0.388535
Afu1g10940	0	-2.17278	-1.1505	0.565444	0.894638	0.32892
Afu1g10970	0	-2.0512	-2.78512	-1.82375	-0.551027	-1.01379
Afu1g11080	0	-1.73926	-1.59141	-0.353982	-0.618935	-0.416772
Afu1g11130	0	-0.836275	-2.29916	-2.4745	0.54811	-1.07193
Afu1g11180	0	7.33017	7.04996	5.51688	1.68348	3.06574
Afu1g11190	0	0.877296	0.464331	-0.11782	1.61251	1.14428
Afu1g11220	0	3.13786	4.3364	4.15042	2.14389	3.72309
Afu1g11250	0	0.803571	0.533985	-0.656383	-0.857894	-1.07565
Afu1g11430	0	-0.586246	-1.27389	0.587049	0.810975	0.405004
Afu1g11450	0	-1.75937	-2.45013	-1.42032	0.461866	0.313225
Afu1g11460	0	1.59052	1.44758	1.48381	0.937287	0.55514
Afu1g11470	0	-1.30395	-1.45543	-1.11128	0.116277	-0.442936
Afu1g11480	0	-0.302915	-0.678226	-0.879174	-0.826933	-0.0018892
Afu1g11530	0	3.69109	3.38973	2.19182	0.792855	1.02423
Afu1g11540	0	2.64061	2.67624	3.43662	1.21936	2.31896
Afu1g11550	0	-1.70299	-1.71838	-1.76099	0.481256	0.363457
Afu1g11710	0	-1.19041	-1.97701	-2.68602	-1.05905	-1.52712
Afu1g11760	0	-2.07511	-1.55109	-0.832501	-0.341819	-0.980853
Afu1g11770	0	-0.0938582	-0.629578	0.454822	0.682069	-0.111533
Afu1g11890	0	-1.84737	-1.65026	-2.21361	-1.03677	-0.593499
Afu1g11950	0	1.32887	-0.64215	-0.062921	1.41745	1.56346
Afu1g12000	0	-1.91787	-2.45333	-1.20204	0.231596	-0.423622
Afu1g12030	0	0.936035	1.07765	0.981351	-0.510516	-1.28116
Afu1g12070	0	0.043171	-0.643578	-1.82835	-1.40316	-0.706883
Afu1g12110	0	-0.508965	-1.37646	-2.16935	-0.034992	-1.06349
Afu1g12150	0	-2.00538	-1.73593	-0.411813	-0.346524	-0.743871
Afu1g12170	0	-0.372995	-1.45418	-1.727	-0.531353	-0.39193
Afu1g12300	0	0.698215	0.873919	0.00715107	0.339907	-0.19119
Afu1g12350	0	-1.154	-1.38092	-0.82186	-0.266922	-1.53684
Afu1g12370	0	-0.254676	-0.218879	1.16035	1.00927	1.69843
Afu1g12380	0	-0.468348	-1.1775	-0.89237	-0.0974165	-0.738884
Afu1g12390	0	-1.5424	-2.13337	-1.03466	0.329657	-1.03718
Afu1g12510	0	0.134464	0.506247	-0.0651039	-0.277684	1.32644
Afu1g12530	0	-0.896573	-0.682946	-1.46986	-0.692444	-0.60187
Afu1g12540	0	-0.0693014	0.845014	0.109875	-0.29365	-0.0385545
Afu1g12590	0	-1.59764	-2.37911	-2.38798	-0.443543	-1.91206
Afu1g12610	0	4.47477	4.5621	3.14611	1.80561	3.18614
Afu1g12620	0	4.00048	3.12241	2.0216	-0.18916	-0.209297
Afu1g12650	0	-0.0743896	0.592677	1.57185	2.12789	3.14726
Afu1g12680	0	-1.3927	-1.46326	-0.0328485	0.555266	0.966016
Afu1g12690	0	0.864512	0.586286	0.975215	-0.0507176	0.862902
Afu1g12760	0	-1.38283	-1.84077	-1.03034	-0.326378	-0.804883
Afu1g12800	0	-0.169342	-1.31703	-1.51362	0.803267	0.0377505
Afu1g12830	0	-0.571479	-0.329806	-0.728471	-1.97595	-2.25222
Afu1g12840	0	-0.297706	-0.416711	-1.07587	-3.19922	-2.64157
Afu1g12890	0	-0.619857	-1.78423	-2.27048	0.488656	-0.487657
Afu1g12900	0	0.0438216	0.541717	1.59409	1.09669	0.813679
Afu1g12920	0	-1.35909	-1.74661	-0.358142	1.69473	0.91496
Afu1g12940	0	-2.17113	-1.91588	-1.65654	-0.91058	-1.57532
Afu1g12960	0	-0.851557	0.557116	1.09639	0.65243	-0.112138
Afu1g13050	0	0.928264	2.18046	1.56467	0.522505	-0.321567
Afu1g13060	0	-1.36867	-0.976305	0.710292	0.587931	0.266647
Afu1g13090	0	-1.84512	-1.90085	-0.976491	-0.735973	-1.30649
Afu1g13100	0	-0.880515	-1.18734	-0.0282295	1.03928	0.793952
Afu1g13140	0	-1.42223	-1.92257	-1.63707	-0.333043	-0.832184
Afu1g13250	0	1.83727	1.01682	0.939925	-1.15375	-0.837757
Afu1g13290	0	1.64085	1.88612	1.30578	-0.188399	0.211565
Afu1g13300	0	2.42261	2.38252	1.61208	0.954047	1.41894
Afu1g13310	0	1.99429	4.376	2.70999	1.8095	1.62508
Afu1g13360	0	2.41061	1.69816	2.68223	-0.0177886	0.807743
Afu1g13370	0	2.9488	2.69248	3.17456	3.23974	3.14263
Afu1g13380	0	0.223174	0.0833325	0.286242	0.297616	0.99066
Afu1g13400	0	-0.1012	1.05287	0.566553	-2.56068	-1.71674
Afu1g13420	0	-0.717323	-0.724152	-0.00505107	-1.0074	-1.72301
Afu1g13470	0	-0.841543	-1.67931	-0.979277	-1.15072	-1.36715
Afu1g13480	0	-0.988076	-0.954481	-0.780478	-1.84384	-0.726938
Afu1g13500	0	-1.03151	-2.29444	-1.95785	-2.20349	-1.76878
Afu1g13510	0	-0.114119	-0.85773	1.30262	2.61406	1.60969
Afu1g13550	0	1.4871	1.52306	1.65088	-0.189925	-2.4907
Afu1g13570	0	-1.75585	-1.49489	-2.0528	0.166458	-0.639865
Afu1g13700	0	-0.737633	-0.158182	0.188192	1.00051	0.636559
Afu1g13710	0	-2.77433	-2.77428	-1.16993	-0.541859	-0.336322
Afu1g13720	0	-1.63038	-2.14106	-1.25455	0.0613646	0.222388
Afu1g13740	0	-1.20514	-1.81556	-0.64461	0.491062	-0.20209
Afu1g13750	0	4.02407	2.87761	2.10628	0.744139	-0.938812
Afu1g13760	0	2.81656	2.38928	0.810866	0.273248	0.890574
Afu1g13780	0	0.20061	-0.623705	-0.746786	-0.141669	-1.24601
Afu1g13790	0	-0.0118669	-0.833171	-0.865699	-0.535534	-1.04847
Afu1g13800	0	6.04224	4.3297	3.15379	-0.575188	-0.1717
Afu1g13880	0	0.706448	0.570281	0.0196868	-0.193893	0.0494276
Afu1g13910	0	-0.370182	0.500638	1.8042	1.96064	1.44874
Afu1g13940	0	-1.41369	-2.18833	-2.74039	-2.39239	-3.21127
Afu1g13990	0	-0.219001	0.814953	0.881566	-0.183071	0.0220332
Afu1g14060	0	1.87836	2.79376	2.64879	1.60351	1.73177
Afu1g14070	0	-1.50525	-0.966205	-0.907434	-0.10084	-0.506221
Afu1g14100	0	-1.22434	-0.675947	0.337582	0.583862	0.135894
Afu1g14120	0	-1.56182	-2.3804	-2.62088	0.0555374	-0.514653
Afu1g14180	0	-1.60516	-1.38142	-0.994603	0.319141	0.248435
Afu1g14200	0	-0.0609533	-0.921776	-0.993924	0.591302	-0.0192246
Afu1g14220	0	-1.99048	-2.73643	-2.19628	-0.371616	-0.910032
Afu1g14280	0	1.93533	1.04337	0.85181	0.552515	0.746151
Afu1g14300	0	0.93862	0.40215	0.101047	-0.717316	-1.37205
Afu1g14330	0	-0.981368	-1.29909	-1.67914	-1.34376	-1.11958
Afu1g14340	0	-1.08302	-1.33849	-1.99873	-2.15292	-1.64222
Afu1g14410	0	-0.250051	-0.880776	-2.00114	0.0866769	-0.57525
Afu1g14570	0	-0.448257	-1.65895	-1.32058	-0.0370243	-0.694494
Afu1g14610	0	-0.205264	-0.425334	-0.459165	-0.537626	-1.68477
Afu1g14620	0	-0.507895	-0.46419	0.119874	-0.00273704	-0.735571
Afu1g14730	0	-0.394059	-1.27897	-1.93849	-1.05733	0.0497467
Afu1g14760	0	0.738566	1.01444	0.792788	-0.222372	0.374572
Afu1g14780	0	-0.317086	-0.452078	0.0321954	-0.88508	-1.40051
Afu1g14800	0	-0.326823	-0.484964	-0.451817	1.73221	2.85623
Afu1g14850	0	0.31748	-0.456046	1.28222	2.41961	3.46864
Afu1g14910	0	2.46599	1.52011	0.952893	-1.21662	0.024169
Afu1g14930	0	0.855806	0.330972	-1.01546	-3.09357	-4.79299
Afu1g14940	0	1.8008	0.371445	0.173064	0.162378	-0.65752
Afu1g14960	0	-0.0947284	0.204959	-0.535544	-1.54018	-0.915633
Afu1g15000	0	-1.89239	-1.65473	-0.735232	1.25427	1.25116
Afu1g15020	0	-1.43656	-2.96949	-3.43316	-0.0690431	-1.27019
Afu1g15050	0	-1.0966	-0.778861	-0.528133	0.515578	0.16821
Afu1g15070	0	1.09018	1.10034	0.976668	0.056849	1.02345
Afu1g15110	0	1.36877	2.03609	0.944744	-0.0698358	0.164159
Afu1g15130	0	-0.731517	-0.75013	-0.0622211	0.661993	0.225066
Afu1g15140	0	0.30968	-0.370591	-0.826779	1.59674	0.722348
Afu1g15210	0	1.11746	0.516377	-0.306333	-0.606266	-0.372347
Afu1g15220	0	1.92796	1.31097	0.566944	0.319263	1.02375
Afu1g15270	0	4.85078	5.03938	3.72062	0.0350284	0.561243
Afu1g15370	0	-1.22673	-1.23731	-0.0580763	1.40456	0.525076
Afu1g15380	0	-1.06231	-1.67222	-2.8484	-1.98202	0.548302
Afu1g15430	0	3.77187	3.74403	2.02398	-0.43047	0.298074
Afu1g15440	0	1.62908	2.27883	1.61354	-1.91811	-0.539671
Afu1g15450	0	-0.492323	-1.44511	-1.93516	-0.328269	-1.74959
Afu1g15590	0	-0.67287	-1.3931	-0.555396	0.554915	0.531385
Afu1g15620	0	-2.18587	-1.94455	-2.02785	-2.01376	-2.65707
Afu1g15630	0	-1.65537	-1.19446	-1.25492	-2.32546	-1.51622
Afu1g15640	0	-0.295137	-0.354974	-0.031504	-1.1884	-1.60942
Afu1g15730	0	-0.898113	-1.20823	-0.551507	-0.931432	-0.974433
Afu1g15750	0	-0.0510184	-0.0285303	0.216979	-0.82202	-0.143261
Afu1g15790	0	-0.820828	-1.44388	-0.898995	-0.669134	-0.729661
Afu1g15810	0	0.758232	1.52958	2.15244	0.906691	1.32743
Afu1g15820	0	-0.441306	-1.12599	-1.46167	-2.48355	-2.48067
Afu1g15830	0	-2.73525	-3.30883	-2.30812	-0.888137	-0.552156
Afu1g15870	0	0.770886	1.38518	1.47003	1.11545	1.32141
Afu1g15880	0	-1.70115	-0.422266	0.565205	0.904383	0.462729
Afu1g15900	0	-3.05285	-2.80348	-0.797326	0.306673	-0.0842678
Afu1g15930	0	2.18895	2.96604	2.41263	1.21191	0.582053
Afu1g15960	0	0.0177774	-1.00185	-1.27622	-0.790661	-0.946413
Afu1g16020	0	2.44423	2.11676	1.35678	1.02587	1.15111
Afu1g16050	0	1.48228	1.01403	1.21117	1.26823	1.87615
Afu1g16190	0	-1.09724	-2.23924	-2.53129	-3.98854	-5.15199
Afu1g16340	0	-1.62101	-1.77283	-0.993196	-0.211151	0.013839
Afu1g16480	0	-0.261779	-1.1492	-1.61796	-1.55646	-1.96956
Afu1g16510	0	-1.04344	-1.12187	-1.20548	-1.97291	-0.851439
Afu1g16530	0	-0.699755	-1.1064	-1.75783	-0.567502	-0.821639
Afu1g16680	0	1.98787	1.30044	1.71543	0.286533	0.570596
Afu1g16710	0	-1.56137	-1.77898	-1.93301	-1.91476	-2.64575
Afu1g16790	0	-0.1137	1.19	1.08681	0.484783	0.523092
Afu1g16840	0	0.12205	0.493096	0.53764	1.66969	0.051973
Afu1g16850	0	-1.72998	-1.57496	-1.64846	-3.3521	-3.42625
Afu1g16940	0	0.731725	0.450075	0.579739	0.255928	0.524195
Afu1g17010	0	3.37546	2.19918	1.45079	0.583665	-0.257277
Afu1g17020	0	3.19227	2.1502	1.37904	-0.209974	-1.16141
Afu1g17040	0	1.08602	0.404836	-0.420717	-2.00932	-2.75174
Afu1g17060	0	0.264645	-0.237551	-0.55276	-0.789221	-1.37899
Afu1g17070	0	2.2488	2.76142	2.68992	2.14741	2.59404
Afu1g17120	0	1.45617	2.39218	2.88142	0.0378072	1.73747
Afu1g17350	0	0.0409171	-0.15156	-0.0744023	-0.761094	-2.41649
Afu1g17360	0	0.896337	0.416067	0.430807	0.499652	-1.48065
Afu1g17370	0	0.886023	1.20765	0.905132	-0.662977	-0.863127
Afu1g17410	0	1.90245	1.58119	0.721711	0.330605	0.508854
Afu2g00180	0	0.34118	1.47125	0.88947	-1.90696	-3.08764
Afu2g00210	0	6.49629	6.02882	4.79641	4.11931	4.32854
Afu2g00220	0	2.71088	2.91445	1.45814	0.271773	0.596775
Afu2g00310	0	0.421407	0.745001	1.36729	1.1233	1.61369
Afu2g00320	0	-0.685297	-1.56821	-2.38722	-4.55057	-4.46629
Afu2g00440	0	-0.466096	-0.301647	-0.274411	-2.12981	-1.46068
Afu2g00450	0	0.682967	1.09968	2.03103	0.53088	2.23879
Afu2g00580	0	0.415086	0.900836	1.15747	-0.74939	0.636259
Afu2g00670	0	1.64974	1.24316	0.0860414	-1.64268	-1.00647
Afu2g00680	0	2.01977	1.67893	1.09375	0.347632	0.552442
Afu2g00720	0	0.153009	-0.0286919	-0.842497	-1.35514	-0.664421
Afu2g00790	0	0.183366	0.284844	-0.0411506	-1.49152	-2.68457
Afu2g00970	0	1.15587	1.24204	0.921033	0.125468	0.547781
Afu2g01010	0	1.88211	1.90236	2.45633	1.3895	4.68991
Afu2g01030	0	1.07865	0.722243	1.02691	0.0314006	0.890051
Afu2g01040	0	-1.03586	-1.64108	-0.723526	-1.07624	1.22758
Afu2g01160	0	0.144657	0.277201	0.789341	1.01802	3.1498
Afu2g01170	0	-1.20044	-1.44934	-1.00485	-1.58774	-1.6353
Afu2g01210	0	-1.0695	-1.49801	-0.374586	0.602243	-0.372381
Afu2g01220	0	0.0972538	-0.702803	0.575658	0.700667	1.25333
Afu2g01250	0	2.79846	2.20194	0.0844207	-0.695863	-2.42677
Afu2g01320	0	-0.111548	-0.143032	-0.0270279	-0.795092	0.722588
Afu2g01340	0	0.154634	-0.225872	-0.211227	0.467571	0.299253
Afu2g01350	0	1.04603	1.25042	0.343358	0.104913	0.304172
Afu2g01420	0	0.697689	1.18188	0.513038	-0.952494	-0.583828
Afu2g01590	0	-0.616692	-1.1959	-1.57323	-1.66259	-3.93626
Afu2g01630	0	2.96214	3.39752	2.87253	1.25551	2.2703
Afu2g01660	0	-0.78789	-1.70422	-2.08919	-0.735161	-1.5285
Afu2g01720	0	-0.497494	-0.471025	-0.153243	1.86027	1.92124
Afu2g01750	0	-1.05246	-1.14046	-0.548144	-0.182707	1.8569
Afu2g01790	0	1.51396	1.23	0.0572383	-0.974431	-0.91479
Afu2g01830	0	-0.576102	-1.62721	-1.3717	-0.174519	-1.51395
Afu2g01860	0	-0.511857	-0.0061829	0.885165	-1.19222	0.717844
Afu2g01890	0	0.348467	-0.132657	-0.640274	-1.08016	-1.41188
Afu2g01910	0	-1.10527	-0.966531	-1.40701	-0.87471	-1.55349
Afu2g02000	0	-0.683283	-0.453074	0.226671	0.0914824	-1.04233
Afu2g02050	0	5.16513	5.38806	5.08685	3.67039	6.51856
Afu2g02060	0	3.258	2.92316	2.14698	1.0775	2.00304
Afu2g02080	0	0.270811	0.284064	0.91272	2.40902	1.29763
Afu2g02100	0	-0.497992	-2.043	-2.14173	0.315063	0.145374
Afu2g02120	0	-0.550051	-0.859233	-1.26057	-1.01252	-1.17822
Afu2g02130	0	-1.86439	-1.06471	-1.16761	-1.17096	-1.07219
Afu2g02150	0	-2.37685	-3.23906	-3.55386	-0.573383	-2.15684
Afu2g02170	0	-1.86665	-2.42224	-2.26307	-1.44264	-0.91363
Afu2g02180	0	0.899657	1.64248	1.04645	0.0418723	0.69109
Afu2g02220	0	-0.548533	0.276657	1.48765	0.706257	0.399354
Afu2g02310	0	-0.250117	-0.389468	-0.437914	-2.30901	-2.0277
Afu2g02360	0	-1.12232	-1.32859	-0.466412	0.323783	-0.673007
Afu2g02380	0	1.59902	1.82215	1.81712	1.69966	2.89394
Afu2g02440	0	-0.741931	-0.876844	-1.52764	-1.13375	-2.43928
Afu2g02470	0	0.713333	1.15846	1.13284	-1.25434	-0.880281
Afu2g02480	0	2.20882	2.59404	2.95953	0.2169	0.255214
Afu2g02530	0	0.940383	1.82509	2.03369	0.452514	0.467978
Afu2g02560	0	-2.29976	-2.7436	-1.96533	-1.44354	-1.5637
Afu2g02590	0	-0.0190919	-0.716254	0.166108	0.960498	1.3207
Afu2g02600	0	-0.460349	-0.402422	-0.160301	-0.788982	0.0571866
Afu2g02670	0	-1.03273	-0.629754	-0.320795	0.0549448	-0.159509
Afu2g02690	0	-1.32652	-0.391839	0.343245	0.636033	0.606318
Afu2g02700	0	0.957688	1.89269	1.6087	1.21345	1.69228
Afu2g02710	0	-0.224235	0.518671	0.45785	0.265043	0.57022
Afu2g02730	0	0.729174	0.14205	0.543323	0.673482	0.900693
Afu2g02740	0	1.19853	0.582026	-0.245214	-0.0911155	-0.850205
Afu2g02750	0	1.33826	0.939074	0.0598304	-0.700247	-0.765604
Afu2g02770	0	-0.873835	-1.2259	-0.617835	0.700397	0.134563
Afu2g02780	0	-1.11333	-0.937886	0.898008	1.25863	0.102776
Afu2g02840	0	0.124032	0.681819	0.322234	-0.0121603	-0.748678
Afu2g02850	0	-1.85053	-0.71516	-0.555092	-0.880207	-1.29822
Afu2g02860	0	-1.09098	-0.3459	-0.167271	-0.588665	0.785792
Afu2g02870	0	-0.0542568	0.21119	0.364868	-0.77382	-1.26128
Afu2g02910	0	0.0112594	-0.624932	-0.393027	-1.10917	-0.429973
Afu2g03010	0	0.282546	-0.344082	-1.38474	-0.522909	-0.98429
Afu2g03020	0	1.65835	1.26917	-0.039907	0.111364	0.337605
Afu2g03030	0	-0.971284	-0.0602344	0.628017	1.28154	0.799724
Afu2g03060	0	5.16134	4.97608	3.4478	1.39451	1.51122
Afu2g03080	0	2.7077	2.7832	2.65021	0.76754	0.706646
Afu2g03090	0	-0.291734	1.44495	2.10585	0.217797	-0.572081
Afu2g03110	0	-1.52807	-1.68128	-0.769072	0.529891	0.117704
Afu2g03120	0	-0.498477	0.335323	1.07618	-2.18876	0.00717284
Afu2g03140	0	-0.254585	-1.08746	-0.280057	0.010312	0.322206
Afu2g03220	0	2.06892	2.39537	2.58112	0.13193	1.4686
Afu2g03280	0	3.44284	3.15993	2.88716	0.837863	0.146931
Afu2g03290	0	1.00113	0.594343	1.47795	1.86733	1.55288
Afu2g03360	0	-1.31901	-1.80906	-1.57569	-0.902672	-2.11074
Afu2g03380	0	-0.674491	-1.45796	-2.27665	-0.000447255	-1.07442
Afu2g03390	0	-0.777685	-1.19687	0.504837	1.56852	1.10375
Afu2g03400	0	-0.248955	-0.82285	0.0690418	0.590022	0.348926
Afu2g03420	0	-0.580877	-1.59659	-0.232959	0.237561	-0.34415
Afu2g03460	0	-1.90857	-1.49637	-0.707536	-0.593509	-0.702161
Afu2g03560	0	-2.09945	-1.96394	-0.117761	1.23383	0.384861
Afu2g03580	0	-0.759011	-1.09041	-0.426741	0.50125	0.802105
Afu2g03590	0	-1.25991	-1.47965	-1.86351	-0.922354	-0.777778
Afu2g03610	0	-3.19327	-3.86187	-2.88448	-0.710433	-1.7609
Afu2g03700	0	-1.49464	-1.04322	-0.894608	0.384373	-0.171221
Afu2g03710	0	-1.96118	-1.43533	-1.23605	-0.506971	0.338179
Afu2g03720	0	0.262126	-0.242601	0.211635	0.183344	1.25412
Afu2g03770	0	2.12272	1.99749	0.568425	0.0146647	-0.0394105
Afu2g03860	0	0.25355	-0.430617	0.268117	-1.35321	-2.63404
Afu2g03870	0	0.933849	-0.14661	-0.409593	0.0195428	-0.740473
Afu2g03900	0	-0.314407	-0.303198	-1.29933	-0.972075	-1.52597
Afu2g03920	0	-0.930986	-1.6289	-0.810193	0.276772	0.316055
Afu2g03990	0	-0.784264	-1.58886	-0.912555	-0.307666	1.05954
Afu2g04000	0	-0.652922	0.0707985	0.380773	0.939039	0.363123
Afu2g04010	0	2.63823	1.82862	2.05796	0.0974882	1.40906
Afu2g04020	0	4.51288	3.81386	2.53646	1.58931	2.73588
Afu2g04080	0	-0.673717	-1.99029	-1.52357	1.55799	-1.00877
Afu2g04130	0	-1.68917	-2.9561	-3.28495	-0.354767	-2.08493
Afu2g04170	0	2.299	3.0743	3.47491	3.48496	1.8934
Afu2g04250	0	-0.352798	-0.820247	0.287832	-0.541956	1.93354
Afu2g04300	0	1.06242	1.20936	0.787241	0.538191	1.20464
Afu2g04310	0	-0.404066	-1.2315	-1.88015	-0.604279	-1.32912
Afu2g04460	0	1.12206	0.720738	0.356688	0.193912	-0.457319
Afu2g04470	0	1.60072	1.86662	1.30313	1.1056	0.771105
Afu2g04610	0	2.52418	1.7276	1.03994	-0.555265	1.06339
Afu2g04620	0	2.49165	2.87742	2.12261	0.858947	1.07666
Afu2g04640	0	-0.0557758	0.123143	-0.282867	-0.796029	-1.5388
Afu2g04680	0	-0.632113	-0.293244	0.433744	0.351889	0.0671142
Afu2g04710	0	-1.76244	-2.63897	-2.08453	-1.60558	-0.399865
Afu2g04720	0	1.45858	1.8671	1.46914	1.7695	1.05871
Afu2g04790	0	-1.52407	-1.35295	-0.780452	-0.0780389	-0.525471
Afu2g04820	0	-2.11735	-2.2212	-0.585584	-0.551206	-0.543404
Afu2g04870	0	0.128148	-0.736331	-1.62008	-1.09086	-1.46522
Afu2g04910	0	-1.03887	-1.45955	-0.765616	-0.183959	-0.29695
Afu2g04920	0	0.163075	0.129992	0.926617	1.95503	1.45159
Afu2g04990	0	0.803211	1.39811	0.414284	-1.05773	-1.07981
Afu2g05000	0	-1.11552	-1.40787	-0.600682	0.61171	1.0619
Afu2g05060	0	1.80913	1.47513	0.706602	0.266532	-1.18098
Afu2g05170	0	0.716607	0.447273	-0.150099	-1.82913	-1.77133
Afu2g05180	0	0.486218	-0.264504	0.0410577	-0.790682	-0.536429
Afu2g05190	0	3.85948	3.32075	3.52024	2.1122	3.64699
Afu2g05250	0	0.139616	0.459341	0.403601	0.304438	0.932669
Afu2g05300	0	1.79466	1.50385	1.12723	0.74523	1.12685
Afu2g05440	0	-0.889529	-0.424881	0.925917	-0.164253	0.962049
Afu2g05520	0	-1.39856	-1.8179	-0.89841	-0.596972	-1.14338
Afu2g05620	0	0.177322	0.297619	0.679113	-0.429646	0.0884951
Afu2g05630	0	-2.17856	-2.4304	-2.32649	-1.73841	-2.65231
Afu2g05640	0	2.59296	2.30423	1.26453	-0.623602	-0.79248
Afu2g05670	0	-0.442606	-0.637668	-1.0823	-0.713911	-0.871993
Afu2g05680	0	0.888889	0.0663117	-0.122615	-0.668997	-0.769079
Afu2g05700	0	1.90091	1.13489	-0.406325	-1.02552	-0.102337
Afu2g05720	0	0.751562	0.730498	0.108545	-1.00562	-0.699948
Afu2g05730	0	0.499159	-0.187663	-0.163411	-1.56349	-1.32756
Afu2g05740	0	-0.99416	-1.5717	-0.308784	0.31163	0.0354966
Afu2g05750	0	1.36259	1.41573	1.696	1.87531	0.730864
Afu2g05780	0	-0.580281	-0.176844	0.289569	0.495337	0.812753
Afu2g05850	0	-1.50572	-1.77068	-1.19128	-1.41491	-1.55816
Afu2g05860	0	-0.368246	-0.56435	0.240845	0.581376	0.131005
Afu2g05880	0	4.63362	3.95358	3.55674	1.75562	0.801689
Afu2g05940	0	-0.728414	-0.0394368	0.441679	0.639298	-0.319235
Afu2g05970	0	-1.25682	-0.861804	0.271884	0.377099	-0.49858
Afu2g05980	0	-1.105	-1.60944	-1.74334	-2.4224	-4.07279
Afu2g05990	0	0.054117	-0.377308	-0.537364	-0.426146	-2.33042
Afu2g06000	0	0.798885	1.40705	2.20026	1.28736	1.90752
Afu2g06020	0	0.56063	0.521125	1.70422	0.406722	-0.0216664
Afu2g06040	0	-1.09541	-1.31029	-0.960179	-1.59161	-1.09858
Afu2g06070	0	1.07685	2.1225	2.12776	0.898341	0.924319
Afu2g06080	0	-0.994949	-0.755078	0.448001	0.826758	0.497858
Afu2g06100	0	-1.17656	-1.43243	0.344404	1.03271	1.23515
Afu2g06120	0	-1.79481	-1.96318	-1.56352	-1.31712	-0.991815
Afu2g06150	0	-1.56152	-2.75178	-1.38033	0.349652	-0.848506
Afu2g06200	0	-0.779284	-0.052117	-0.159827	0.787089	-0.0910988
Afu2g06210	0	4.38346	5.12713	4.11263	0.64156	2.33975
Afu2g06220	0	1.32599	1.58713	2.14046	-0.451953	0.105973
Afu2g06230	0	-1.02476	-1.0443	-0.754993	0.0358296	0.0698676
Afu2g06260	0	-1.40952	-0.996978	-1.10114	-1.57462	-1.17353
Afu2g06280	0	-1.9432	-1.6196	-1.12396	-1.12782	-1.36267
Afu2g06290	0	0.14561	1.90612	1.43877	0.18522	0.196968
Afu2g06300	0	-0.631132	1.30625	1.11913	-0.357836	-0.244019
Afu2g06320	0	0.33123	1.93422	1.24506	0.286824	0.682943
Afu2g07350	0	-0.974498	-1.80924	-1.51309	-0.458697	-0.178899
Afu2g07470	0	-1.49079	-1.44218	-0.802738	-0.801524	-0.311557
Afu2g07500	0	-1.24745	-1.75692	-0.996857	0.209786	2.22502
Afu2g07550	0	-1.84953	-2.07459	-2.36391	-0.485956	1.27677
Afu2g07600	0	-1.67774	-1.74404	-2.14351	-2.0996	-2.17048
Afu2g07690	0	2.49336	3.30906	2.01375	1.23015	0.687181
Afu2g07810	0	-0.564061	-1.52279	-1.38261	-0.156037	-0.300828
Afu2g07870	0	0.826251	2.19904	1.85163	0.388325	0.342599
Afu2g07970	0	-1.35382	-2.34743	-2.33308	-0.252676	-1.21391
Afu2g08010	0	-0.402845	-1.01086	-1.31233	-0.848892	-2.02366
Afu2g08040	0	3.35739	2.58347	1.26241	1.22272	1.27204
Afu2g08290	0	0.252548	0.0757503	0.688321	-0.793916	-0.835996
Afu2g08550	0	-0.753754	-0.637436	0.665328	0.320959	1.57475
Afu2g08890	0	2.32458	2.47007	1.82528	0.402856	0.478646
Afu2g08920	0	-0.657443	-1.14388	-0.750059	1.25163	0.674074
Afu2g08930	0	0.942878	1.23258	1.063	-0.0681096	0.558815
Afu2g09030	0	-3.09562	-3.41501	-2.73694	-4.34638	-1.42913
Afu2g09200	0	-0.76455	-1.75253	-2.37295	0.0808582	-1.33574
Afu2g09210	0	-0.0351632	-0.871627	-1.33004	0.399512	-0.88563
Afu2g09650	0	-0.242244	-1.58338	-2.35328	-2.26116	-1.86138
Afu2g09870	0	-1.1961	-1.62181	-0.974896	-0.13034	-0.546703
Afu2g10010	0	-1.21204	-1.97329	-0.731798	1.16677	0.675346
Afu2g10070	0	-2.22712	-2.68949	-2.77842	-1.80297	-1.50629
Afu2g10110	0	1.29896	1.99012	2.21255	1.51034	1.45479
Afu2g10150	0	-0.373266	-0.346047	0.0950617	0.754099	0.522336
Afu2g10160	0	-0.812658	-0.739704	-0.767413	-1.77879	0.122485
Afu2g10220	0	0.37394	-0.238514	0.664573	2.55512	3.72715
Afu2g10260	0	0.546444	0.135702	0.594259	0.148311	0.96888
Afu2g10280	0	1.06896	1.24789	0.610578	-0.340274	0.331136
Afu2g10330	0	0.233548	1.60555	1.15458	1.32666	0.420903
Afu2g10340	0	-0.904384	-0.972648	-0.0950718	0.140629	-0.0345292
Afu2g10370	0	-1.19042	-0.469547	0.540004	-2.5597	0.139396
Afu2g10450	0	-0.141933	-0.839087	-1.20342	-0.367871	-0.378019
Afu2g10460	0	-1.30182	-0.751793	0.205385	0.450597	0.319582
Afu2g10550	0	0.736345	0.320497	-0.661715	-1.31881	-1.66983
Afu2g10590	0	-1.46541	-1.40634	-0.829347	-0.132096	-0.168735
Afu2g10620	0	-1.59771	-1.24511	0.118627	0.447151	0.265463
Afu2g10730	0	-1.22382	-1.37303	-1.34963	-0.0747847	0.145764
Afu2g10750	0	-0.238679	1.31245	0.63292	-0.191463	-0.0179385
Afu2g10900	0	0.129118	0.548475	1.37307	1.30106	0.351014
Afu2g10910	0	7.3796	6.47442	6.59249	5.08355	6.60492
Afu2g10920	0	0.527689	-0.195889	0.0456424	1.24115	3.10402
Afu2g10960	0	-0.130137	-0.555303	-1.31505	-2.38217	-2.40233
Afu2g11250	0	0.605486	0.753563	0.203949	-0.699019	-1.55769
Afu2g11260	0	-0.289889	0.61334	1.5075	3.21715	1.98821
Afu2g12910	0	-0.500406	-1.05294	-0.817101	-0.756559	-1.13905
Afu2g13110	0	0.0795976	-0.282553	-1.35906	-0.23129	-1.94332
Afu2g13140	0	1.57002	-0.174212	0.0365751	1.23685	-0.41585
Afu2g13170	0	1.25667	1.21872	1.68519	0.619315	0.621288
Afu2g13450	0	-1.81034	-1.10674	-1.01157	-0.173275	-0.173957
Afu2g13470	0	-0.701515	-0.950988	-0.813211	-0.428504	-1.1102
Afu2g13750	0	-0.14496	-0.0449842	0.55958	-0.825225	0.107263
Afu2g15500	0	-0.881212	-1.53765	-0.601781	0.749328	-0.128755
Afu2g15840	0	0.674005	0.348651	1.46147	0.817598	1.53116
Afu2g15960	0	0.956165	2.47613	2.35785	1.38547	0.245273
Afu2g16010	0	-0.86078	-1.27992	-0.266118	0.38799	0.463734
Afu3g00130	0	-1.59286	-1.73424	-2.27747	-2.04473	-4.2221
Afu3g00180	0	4.18087	3.73525	3.30138	2.74245	4.2682
Afu3g00270	0	0.431439	0.33466	1.06218	1.51447	2.12167
Afu3g00290	0	2.45712	1.92248	1.65935	0.187889	0.666969
Afu3g00310	0	-0.72074	-1.16991	-1.51458	-0.770035	-0.822452
Afu3g00340	0	-1.26234	-1.5075	-1.39371	-0.795411	-1.45899
Afu3g00370	0	0.171419	-0.0740372	-0.248547	-2.56184	-1.9831
Afu3g00380	0	0.112737	0.0533513	0.047507	-2.60227	-1.72577
Afu3g00500	0	0.222283	-0.0234485	-0.542243	-1.66826	-1.98362
Afu3g00520	0	0.838905	0.429978	-0.0402515	-0.314299	1.00993
Afu3g00810	0	0.44047	-0.432089	-1.6213	-2.43475	-2.38634
Afu3g00840	0	-0.977416	-1.5478	-0.515007	1.5069	1.72008
Afu3g00860	0	-0.987128	-1.07678	-0.652722	-0.283771	0.356802
Afu3g00880	0	0.26526	0.0913806	0.313594	-0.959255	-1.04751
Afu3g00900	0	0.197388	-0.0602245	0.490354	0.992448	0.757115
Afu3g00960	0	7.38365	8.04439	7.4383	5.12773	7.36015
Afu3g01010	0	1.89783	0.950492	0.833509	-0.652707	-0.532083
Afu3g01020	0	0.945874	0.56729	0.569212	1.31308	1.73304
Afu3g01070	0	0.306482	0.21273	0.0447245	1.53125	1.18674
Afu3g01090	0	1.30268	1.12544	0.956039	0.291882	0.868932
Afu3g01110	0	-1.70087	-1.97865	-1.94921	0.29633	0.625717
Afu3g01320	0	0.482503	0.374778	0.4144	0.461401	1.70963
Afu3g01430	0	0.494043	0.252382	-0.258611	-2.28402	-3.48138
Afu3g01440	0	2.42462	2.58319	2.77024	1.22797	0.909477
Afu3g01450	0	0.864777	0.913967	2.60354	2.95125	4.59803
Afu3g01480	0	1.09047	0.733227	0.460939	-0.115178	0.635667
Afu3g01580	0	-1.1794	-2.20294	-2.95129	-3.14429	-2.26413
Afu3g01590	0	-0.372277	-0.689891	-1.11359	-1.94411	-1.56606
Afu3g01740	0	0.565797	1.09626	0.252155	-1.34185	-1.28477
Afu3g01820	0	0.948751	0.504049	-0.422707	-0.502945	-0.162157
Afu3g01900	0	-0.975989	-0.169415	-1.21907	-2.56727	-3.34193
Afu3g02000	0	-0.70883	-0.33414	-1.27264	0.0406441	0.834995
Afu3g02280	0	0.42585	1.51507	2.71499	2.02813	3.72982
Afu3g02320	0	0.0678141	0.637042	0.92223	0.133725	0.243085
Afu3g02340	0	-0.335609	0.147331	0.822887	0.977007	0.734049
Afu3g02380	0	3.34832	4.55717	2.52942	1.16247	0.811578
Afu3g02550	0	0.533746	0.728985	0.188607	-1.61398	-1.94267
Afu3g02580	0	2.38999	2.40585	2.35231	-0.168517	0.0852608
Afu3g02590	0	1.79699	1.78487	1.10495	-1.08144	-0.321387
Afu3g02600	0	1.59854	1.35786	0.479634	-1.58987	-0.962787
Afu3g02630	0	0.309601	-0.0142703	0.162092	-0.362383	0.341312
Afu3g02670	0	2.25149	2.43947	2.13006	0.951671	0.77595
Afu3g02710	0	1.13458	1.2132	1.6116	1.10685	0.879946
Afu3g02760	0	-0.155458	-0.0298179	0.0837243	-0.624426	0.462535
Afu3g02830	0	-0.283118	-0.291728	-0.932616	-1.60852	-1.58369
Afu3g03030	0	0.290157	0.0749642	0.824961	1.44611	3.08784
Afu3g03060	0	0.457469	1.77795	2.44724	0.492442	-0.00527108
Afu3g03090	0	0.781779	1.4053	0.415486	-0.191142	-0.529124
Afu3g03140	0	1.39965	2.41651	0.653536	0.683111	0.396432
Afu3g03290	0	-2.27966	-3.34487	-4.27422	-1.32047	-5.19702
Afu3g03310	0	1.09257	0.051849	0.232107	-1.51045	-0.907196
Afu3g03330	0	4.38311	3.91696	2.76097	1.93971	1.29535
Afu3g03370	0	1.20226	0.441516	-0.519963	-0.974887	-1.5076
Afu3g03390	0	-0.463852	-0.695405	-1.10493	-1.6867	-1.38483
Afu3g03560	0	0.792866	0.244418	-0.349549	-2.21646	-2.50537
Afu3g03570	0	-1.20712	-1.83482	-2.29672	-4.04066	-4.19228
Afu3g03580	0	-0.346946	-0.951652	-1.16255	-3.52563	-4.12487
Afu3g03610	0	0.436505	0.0375528	0.171764	-1.43287	-0.645661
Afu3g03620	0	1.27749	0.262724	0.420351	-1.66339	-1.76577
Afu3g03630	0	-0.280468	-0.937463	-1.59559	-1.22754	-1.35878
Afu3g03680	0	-1.18545	-1.17569	-1.67331	-1.66219	-1.48233
Afu3g03700	0	1.20882	1.02799	1.64875	1.20107	2.53548
Afu3g03740	0	-0.554898	-0.115522	0.136829	-0.132261	-1.57417
Afu3g03840	0	-0.582781	-0.577104	-0.924305	0.190516	-0.139977
Afu3g03940	0	-0.395662	-0.686075	-0.693389	-1.96114	-3.26706
Afu3g04020	0	-0.739013	-0.640865	-0.116662	-1.09522	0.649223
Afu3g04070	0	-1.79227	-1.63227	-1.05819	-1.85253	-1.46828
Afu3g04110	0	-1.92467	-1.81053	-0.904859	-0.307011	-0.411869
Afu3g04120	0	3.90732	2.8095	2.26799	0.64064	1.40758
Afu3g04130	0	5.01381	4.75165	3.23937	1.00593	1.37844
Afu3g04140	0	3.17662	2.41982	1.30665	2.25494	1.51803
Afu3g04150	0	1.63832	1.59042	1.47348	2.01678	1.42542
Afu3g04160	0	-0.804332	-0.929375	-1.38445	-0.392178	-0.938406
Afu3g04170	0	-0.902628	-2.08525	-2.65215	-0.966666	-1.28763
Afu3g04200	0	-0.710133	-0.0868738	-0.0413192	0.433805	1.32151
Afu3g04210	0	-0.906798	-2.15328	-2.42401	-1.23792	-2.0611
Afu3g04220	0	-1.56971	-3.39381	-3.52196	-1.58769	-2.83735
Afu3g04250	0	0.270601	-0.281639	0.296763	1.41676	2.00027
Afu3g05340	0	-1.64693	-1.54774	-0.425498	-1.96991	-0.257263
Afu3g05350	0	-1.11517	-1.24632	-0.557374	-1.50253	-0.776423
Afu3g05360	0	-1.20229	-1.24582	-0.894927	-0.361346	-0.637321
Afu3g05370	0	-0.791481	-1.5938	-1.09664	-0.581793	0.106752
Afu3g05400	0	1.11352	1.20364	2.11277	1.85819	1.90547
Afu3g05410	0	1.56788	0.990414	0.271283	-0.991489	-0.0324527
Afu3g05420	0	1.60152	0.979022	-0.662014	-0.544336	-0.959777
Afu3g05450	0	-0.791832	-1.98783	-1.4633	0.441914	1.78515
Afu3g05480	0	-1.68981	-2.00104	-0.354726	0.699526	0.0916339
Afu3g05490	0	-1.76919	-1.72755	-0.522328	-0.27196	-0.278822
Afu3g05500	0	-1.20437	-1.48337	-0.651868	0.709129	0.12736
Afu3g05520	0	0.603511	0.530508	0.544105	0.157775	0.693048
Afu3g05570	0	-1.21646	-1.45791	-0.289857	0.884096	0.165898
Afu3g05590	0	0.925977	0.582104	0.750971	0.120988	0.556102
Afu3g05600	0	-0.718626	-2.0467	-2.12572	0.346207	-1.56657
Afu3g05610	0	-0.668226	-0.909801	-0.208823	0.951929	1.32472
Afu3g05650	0	1.75894	1.37761	1.83931	0.114427	0.487638
Afu3g05770	0	1.5618	0.425949	-0.743886	-0.635068	-0.841846
Afu3g05780	0	0.933254	0.947751	0.0803814	-0.0388178	-1.36655
Afu3g05810	0	1.23971	1.1492	1.80327	1.12954	0.885737
Afu3g05820	0	0.0512815	-0.352044	0.549449	1.35181	0.498028
Afu3g05870	0	-0.776468	0.00204396	0.790238	1.66777	0.12589
Afu3g05890	0	-0.622649	0.12991	0.995682	1.22999	0.587312
Afu3g05980	0	0.19952	0.50107	0.81	-0.680522	-0.419162
Afu3g06000	0	-0.431579	0.930424	0.280989	-1.79229	-1.58677
Afu3g06010	0	-0.921942	-1.7137	-1.29933	0.357737	-0.0100585
Afu3g06020	0	-1.17595	-1.40041	-1.61091	-1.46213	-2.27156
Afu3g06030	0	1.52293	1.67949	1.45272	0.756729	0.626986
Afu3g06070	0	-0.489266	-0.935883	-1.95083	-0.351366	-1.44225
Afu3g06090	0	-0.154152	0.0501206	0.0326936	-0.573658	-0.0880755
Afu3g06110	0	-0.0416525	-0.196209	0.297742	-0.90183	-0.639138
Afu3g06170	0	0.130523	0.350061	-0.687123	-1.7122	-1.93739
Afu3g06180	0	-0.467104	-0.600865	-0.105066	0.233506	-0.579247
Afu3g06190	0	0.820981	0.198914	-0.946489	-0.781542	-1.71889
Afu3g06240	0	-1.0842	-1.1189	-1.5041	-1.63082	-1.21486
Afu3g06250	0	-1.14099	-1.58662	-1.56776	-1.70451	-1.69095
Afu3g06260	0	1.25719	2.21907	2.74312	1.3628	1.91639
Afu3g06300	0	-0.396082	-1.25217	-0.940226	-0.0106078	0.0516963
Afu3g06340	0	-1.9998	-2.15419	-1.72541	-2.00146	-1.57238
Afu3g06370	0	2.25277	2.976	3.12997	2.25528	2.74209
Afu3g06410	0	-1.13347	-1.44279	-1.76479	-2.44841	-2.0595
Afu3g06420	0	-0.498209	-0.614459	-0.150377	-0.0160425	-0.296453
Afu3g06430	0	-0.711052	-0.336895	0.194694	-0.268718	-1.35639
Afu3g06450	0	-1.22433	-1.13431	-0.715786	-0.0670789	-0.504716
Afu3g06460	0	-0.589256	-0.675925	-1.42591	-1.86061	-2.20373
Afu3g06510	0	-1.49851	-1.80873	-1.44964	-1.3086	-1.71908
Afu3g06530	0	-1.15777	-1.45247	-0.97446	-0.801591	-1.06965
Afu3g06600	0	0.115986	0.461141	0.0455714	-1.25529	-0.387153
Afu3g06610	0	-0.107077	-0.404931	0.381552	0.0344017	-0.192331
Afu3g06650	0	2.34772	2.18305	2.29866	1.65463	2.90404
Afu3g06730	0	-0.9101	-0.943579	0.0977561	0.958295	1.30181
Afu3g06740	0	-1.32817	-1.2749	-0.323993	0.897774	0.130169
Afu3g06760	0	0.450168	-0.222799	-0.94157	1.01027	-0.243336
Afu3g06810	0	0.848538	1.06986	0.508779	-0.409629	-0.255691
Afu3g06820	0	0.375667	0.332924	0.429168	-0.0541098	1.44145
Afu3g06840	0	-1.97657	-3.04713	-3.36622	-1.20168	-1.26489
Afu3g06870	0	0.562179	0.608211	0.487148	0.879383	0.919425
Afu3g06880	0	2.55564	2.98692	2.42723	1.05052	1.13972
Afu3g06960	0	-1.07423	-2.34396	-2.746	0.178704	-1.43876
Afu3g06970	0	-1.59945	-2.49676	-2.76144	-0.826613	-1.30334
Afu3g07040	0	-0.951102	-1.59501	-2.10218	-0.325377	-0.170433
Afu3g07050	0	-0.326126	-0.635271	-1.17928	-1.13656	-2.20614
Afu3g07080	0	-1.25864	-0.368431	-0.610993	-0.905799	-0.983869
Afu3g07150	0	0.395883	0.158217	-0.252018	1.89354	3.43664
Afu3g07230	0	-1.28654	-1.66943	-1.44455	-3.21385	-3.48129
Afu3g07240	0	0.308769	0.644159	1.51339	0.724314	0.840335
Afu3g07300	0	0.548709	-0.00550026	0.118379	-0.432383	-1.49504
Afu3g07310	0	-0.301445	-1.12402	-1.82538	-3.6431	-3.74476
Afu3g07350	0	-0.68272	-0.703637	-1.55968	0.242192	0.306159
Afu3g07360	0	-0.279211	-0.920227	-0.314568	-1.37736	-1.15529
Afu3g07370	0	-0.538797	-0.802634	-0.705484	-1.70163	-0.821038
Afu3g07410	0	-0.293936	-0.701827	-1.69385	-0.83665	-2.28949
Afu3g07570	0	0.476586	1.74715	1.92331	0.732448	1.35474
Afu3g07640	0	-0.721802	-1.40944	-1.99241	-2.31726	-1.88445
Afu3g07700	0	-1.25553	-1.37147	-1.18632	-0.284972	-0.671569
Afu3g07720	0	-0.0803255	-0.713549	-0.590984	-0.688098	-1.54276
Afu3g07790	0	-1.22257	-1.84592	-2.05782	-0.236945	-1.35255
Afu3g07810	0	0.376954	-1.255	-0.400346	2.58379	1.47673
Afu3g07830	0	-0.406843	-1.46351	-0.286131	0.551321	0.235376
Afu3g07890	0	0.01395	-0.656313	-0.366422	1.49279	1.5893
Afu3g07950	0	0.206759	-0.380566	-0.851072	1.63468	1.55969
Afu3g07980	0	0.707814	0.293275	0.109402	-1.13342	-2.37813
Afu3g08010	0	-0.165984	-1.06235	-0.504524	0.884942	0.756702
Afu3g08100	0	-1.56696	-1.41579	-1.33718	-0.607526	-0.492591
Afu3g08110	0	-0.877615	-1.79043	-2.65395	-0.932471	-2.64006
Afu3g08160	0	-0.867868	-2.29178	-1.63781	1.48191	0.25787
Afu3g08200	0	-0.500286	-1.01183	-0.172109	-1.64226	-0.889093
Afu3g08270	0	-0.49957	-0.82906	-0.756573	0.0851111	0.134002
Afu3g08290	0	0.706491	-0.470161	-0.621018	0.768698	1.04872
Afu3g08300	0	-1.13281	-1.28566	-0.724554	0.479356	-0.116226
Afu3g08310	0	-0.904671	-1.24604	-0.541099	0.231655	-0.245967
Afu3g08380	0	0.374173	-0.465008	-0.229273	1.6498	1.93479
Afu3g08420	0	0.193576	-0.463023	0.0219044	0.640793	-0.546386
Afu3g08430	0	-0.448561	-0.61635	0.49793	-1.49188	-0.626063
Afu3g08450	0	3.0818	3.75409	2.27442	0.273305	-0.175838
Afu3g08460	0	-1.59734	-2.49081	-2.89373	-0.630994	-1.66814
Afu3g08470	0	-0.181471	-0.133432	0.48081	0.621441	-0.456985
Afu3g08520	0	1.26696	1.12382	1.3825	0.219861	0.815958
Afu3g08580	0	0.0667088	-1.49271	-2.57628	-1.94074	-5.41067
Afu3g08620	0	-1.95745	-1.68803	-1.29853	-0.364628	0.522814
Afu3g08630	0	3.13912	3.09014	2.61619	0.78291	1.84753
Afu3g08640	0	-1.1307	-1.57486	-1.45452	-0.200977	-1.00113
Afu3g08650	0	-2.21802	-2.55742	-1.21297	0.290415	-0.0582751
Afu3g08660	0	-0.736963	-1.12625	-0.762742	2.64048	2.55978
Afu3g08710	0	1.09931	2.1837	0.995541	0.135172	-0.553068
Afu3g08750	0	0.54509	1.32706	1.27807	0.154216	0.106122
Afu3g08780	0	-1.06538	-1.00244	0.0815709	-0.567369	0.898869
Afu3g08820	0	-0.960773	-1.0309	-0.171751	-0.434815	-0.0922039
Afu3g08830	0	0.0543494	-0.0445103	-0.299702	-0.855143	-0.607699
Afu3g08840	0	-0.710007	-1.77255	-1.1629	0.188645	0.0270487
Afu3g08850	0	2.10516	2.40817	1.63658	-0.0241694	0.189765
Afu3g08880	0	0.277732	0.569469	0.404342	-0.545541	-0.894721
Afu3g08900	0	-0.817223	-0.936869	-0.291898	-2.1022	-1.64554
Afu3g08970	0	-1.34616	-1.52799	-0.124081	0.428841	-0.0970552
Afu3g08980	0	0.126776	-0.200342	-0.439513	0.344394	-0.45353
Afu3g08990	0	-1.06772	-1.96844	-2.15761	-3.76161	-4.61152
Afu3g09060	0	-1.93997	-2.69868	-3.40354	-3.37506	-1.36971
Afu3g09190	0	1.22613	1.0621	1.16189	0.16704	0.66857
Afu3g09250	0	0.315734	-0.33679	-0.506815	0.273119	-0.603946
Afu3g09260	0	-0.12702	-0.144021	0.305257	-0.643822	-1.97679
Afu3g09290	0	-0.485379	-1.28167	-0.881464	0.0654345	0.196496
Afu3g09360	0	-1.32947	-0.911426	-0.223881	0.0792213	-0.0445019
Afu3g09410	0	-0.474825	0.53736	-1.44883	-3.88558	-2.86075
Afu3g09420	0	-1.00284	-0.206326	-1.34315	-3.55171	-2.95239
Afu3g09430	0	0.453507	0.573992	0.078213	-2.39168	-2.81843
Afu3g09440	0	-0.378981	0.0186298	-0.385596	-2.17867	-3.14223
Afu3g09550	0	-1.17212	-1.14833	-0.116204	0.951318	0.388901
Afu3g09560	0	-0.879723	-0.639984	-0.745017	0.5146	0.812986
Afu3g09600	0	-1.61582	-1.54762	-0.647462	1.34464	0.481084
Afu3g09640	0	2.22447	1.56561	0.854868	-0.229885	0.770022
Afu3g09670	0	-0.0662258	-0.864537	0.00529742	0.496088	1.08897
Afu3g09690	0	0.990264	3.07009	3.77132	4.15129	5.26632
Afu3g09740	0	-1.57985	-1.85586	-1.51154	-0.956504	-0.904672
Afu3g09770	0	-0.325775	-1.14329	0.890913	0.565234	1.37313
Afu3g09830	0	0.151253	0.313282	0.326599	-1.38444	-2.16976
Afu3g09910	0	0.0895503	-0.611565	-0.749508	-0.708233	-1.10544
Afu3g09960	0	-0.773858	-1.87764	-1.83362	-1.77274	-2.9223
Afu3g09990	0	0.749176	0.700258	0.276069	-0.0695282	-1.6169
Afu3g10040	0	-1.39202	-1.03886	-0.596282	0.676543	-0.0945538
Afu3g10110	0	-0.43766	-1.06466	-0.106991	1.60649	2.7758
Afu3g10120	0	2.31037	3.06235	2.82668	0.122604	0.5416
Afu3g10130	0	-0.431157	-0.702342	-0.373101	0.253361	1.4491
Afu3g10150	0	3.19192	2.94688	2.47133	1.00706	1.07771
Afu3g10160	0	0.393588	1.81797	1.62615	1.10966	1.12612
Afu3g10250	0	-0.316361	-1.1146	-1.75367	-0.96287	0.223257
Afu3g10260	0	-0.259219	-0.321107	0.212268	0.134806	1.15267
Afu3g10400	0	-0.717407	-1.03358	-0.937182	-1.3477	-1.16582
Afu3g10410	0	1.85731	1.39053	1.50509	-0.0106357	-0.259493
Afu3g10430	0	0.833607	1.35381	0.569894	-0.867433	-0.700456
Afu3g10460	0	-0.802065	-0.765363	-0.457181	-1.42271	-0.158119
Afu3g10470	0	-1.93723	-1.59974	-1.04012	-1.31274	-1.2942
Afu3g10480	0	-0.321519	-0.0739617	0.69242	-1.67218	-3.38408
Afu3g10520	0	0.683994	1.62461	1.5642	0.804074	0.44355
Afu3g10530	0	1.56242	2.77835	2.03955	0.947623	-1.00615
Afu3g10540	0	2.67185	2.86809	3.02925	1.49801	2.3989
Afu3g10550	0	2.10885	1.83148	2.04716	-0.0471815	0.578414
Afu3g10610	0	1.12262	0.627822	1.32476	1.68061	1.58646
Afu3g10620	0	2.88095	3.3737	2.92924	1.46415	1.6932
Afu3g10630	0	1.41132	1.35352	0.752859	-0.0387299	0.110986
Afu3g10660	0	4.17036	3.62579	1.0926	-0.843474	-1.98083
Afu3g10750	0	-1.11689	-1.52426	-1.81626	-4.30461	-4.09829
Afu3g10760	0	0.269913	-0.0326963	-0.0512515	-2.3146	-2.62369
Afu3g10770	0	-0.307519	-0.523137	-0.73901	-1.81088	-1.926
Afu3g10780	0	-0.292589	-0.311615	0.370043	-0.758476	-1.12074
Afu3g10790	0	-1.27702	-1.75487	-1.49703	-0.390184	-0.914462
Afu3g10800	0	-1.67073	-2.38409	-2.40287	0.474144	-0.700394
Afu3g10820	0	-1.56115	-1.70269	-1.74367	-1.49145	-2.61576
Afu3g10840	0	0.597388	1.79535	1.31005	0.809813	0.19951
Afu3g10850	0	-1.53791	-1.6653	-2.77516	-0.616696	-4.41812
Afu3g10920	0	-1.27176	-1.85789	-2.1183	-0.919791	-1.33768
Afu3g10960	0	0.0967316	-0.834407	0.708431	1.53492	0.797678
Afu3g10970	0	-0.0991348	0.65558	1.83775	1.05899	0.42729
Afu3g11070	0	-0.458614	-1.22461	-1.1306	-2.96752	-2.8964
Afu3g11120	0	0.00880649	0.141885	0.0257354	-0.37761	-1.03105
Afu3g11160	0	-2.26088	-2.12616	-1.57134	-1.36922	-1.67418
Afu3g11170	0	1.14104	1.06388	1.71959	1.75038	0.696186
Afu3g11180	0	-0.663661	-0.239363	-0.334312	-1.2175	-2.27876
Afu3g11260	0	0.528255	0.413679	-0.0784786	-0.779909	-0.420749
Afu3g11320	0	0.862906	0.246279	0.290817	-0.203151	-0.742756
Afu3g11330	0	0.834548	1.3449	1.32462	0.595472	0.684832
Afu3g11350	0	2.81965	2.95426	3.32989	2.26281	2.57055
Afu3g11360	0	-1.61447	-1.99147	-1.13453	-0.00512647	-0.892582
Afu3g11370	0	-0.455094	-0.83019	-1.1794	-1.28616	-1.82172
Afu3g11430	0	1.37077	0.241931	-0.647226	-0.239086	2.54257
Afu3g11450	0	1.41651	1.12344	0.786807	0.460297	0.612027
Afu3g11550	0	0.124315	0.753612	1.38688	-1.14269	-1.70995
Afu3g11590	0	0.793779	0.45628	0.227804	-0.636412	-1.81246
Afu3g11600	0	2.12886	1.71831	0.519179	-0.263314	-0.207742
Afu3g11610	0	-0.574818	-0.842793	-1.76863	-2.0958	-2.1246
Afu3g11670	0	0.00592902	0.101579	-0.251689	0.0218617	-1.18639
Afu3g11710	0	-0.922133	-1.84399	-1.72702	-0.986603	-1.16838
Afu3g11740	0	-0.463234	-0.72321	-0.0647755	0.660523	-0.0757102
Afu3g11790	0	-0.220983	-0.536116	1.15577	2.30339	2.70319
Afu3g11820	0	1.81441	1.92742	0.882127	-0.747795	-0.633626
Afu3g11860	0	-0.342778	-1.94641	-1.5984	0.386284	-0.259624
Afu3g11900	0	0.764511	0.765008	0.274308	-0.31829	0.135258
Afu3g11950	0	1.02451	1.49908	1.29595	-0.0464175	0.0414239
Afu3g11970	0	0.400006	0.951417	1.14421	-0.0100058	0.0184393
Afu3g12080	0	-0.339549	-1.26997	-1.57262	-2.21465	-1.75173
Afu3g12090	0	-0.225623	-1.13533	-1.64109	-2.22495	-2.62225
Afu3g12100	0	-0.884681	-1.08861	-1.31088	-3.15886	-2.69223
Afu3g12130	0	3.41959	2.32858	1.95672	0.530896	0.549677
Afu3g12140	0	4.38668	3.80868	2.90329	1.35041	1.02857
Afu3g12180	0	-0.0859331	-0.241381	-0.859069	-1.55376	-0.989633
Afu3g12190	0	-0.906661	-1.34396	-1.81073	-2.41543	-2.41317
Afu3g12240	0	3.02403	2.62597	2.24922	1.88685	2.54769
Afu3g12270	0	0.525807	-0.00130013	-0.135967	-0.919245	-0.83819
Afu3g12290	0	4.19711	5.2411	4.08022	1.23056	1.9464
Afu3g12300	0	-1.42394	-2.15283	-2.43889	-1.28364	-1.98116
Afu3g12320	0	-1.22703	-0.563533	-0.433328	0.249241	1.56752
Afu3g12330	0	0.672958	2.13511	1.98232	0.514605	0.311171
Afu3g12350	0	1.76042	1.44856	0.626769	-0.032483	-1.75182
Afu3g12410	0	-0.94779	-0.453579	-0.535998	-1.44267	-2.39443
Afu3g12460	0	-0.561647	-0.411595	-0.763257	0.209705	0.799029
Afu3g12480	0	-1.44995	-1.53663	-0.538967	0.489162	0.738773
Afu3g12520	0	0.203666	0.0761045	-0.384764	-1.33566	-1.29709
Afu3g12530	0	0.345833	0.804377	1.20916	-0.875685	-1.68137
Afu3g12540	0	1.01438	1.47028	1.20071	0.279125	0.50344
Afu3g12600	0	1.51822	0.794851	0.722643	-0.932765	0.328353
Afu3g12620	0	3.42762	3.09417	1.75518	0.460679	1.85369
Afu3g12630	0	6.4048	6.97635	5.81739	3.55659	3.99155
Afu3g12690	0	-1.44833	-2.47232	-2.07638	-0.406668	-0.448595
Afu3g12700	0	-1.90946	-1.06016	-0.759714	-0.579491	-0.653452
Afu3g12710	0	-0.0358556	-0.0816921	0.00758834	0.170591	1.2243
Afu3g12740	0	1.48574	2.74464	2.43301	-0.00149026	0.0693154
Afu3g12760	0	0.239614	0.28712	0.239003	-1.13393	-2.22311
Afu3g12790	0	1.8208	1.45733	1.80634	2.4474	3.67358
Afu3g12830	0	0.632564	0.254587	0.799527	-0.0280178	0.900967
Afu3g12840	0	-1.1736	-1.50458	-1.30668	-0.601514	-0.65361
Afu3g12850	0	-0.110671	-0.243487	0.0139636	-0.653456	-0.493937
Afu3g12870	0	-1.60659	-1.60465	-1.06158	-0.626996	-0.810207
Afu3g12990	0	0.583454	0.549677	-0.238616	-1.05318	-1.45548
Afu3g13070	0	-0.578268	-0.813573	-1.95967	-1.63531	-2.32792
Afu3g13090	0	1.13448	1.53332	1.21377	0.423894	-0.653969
Afu3g13140	0	0.904725	1.22763	1.52845	0.591114	-0.183614
Afu3g13160	0	-0.663956	-1.2437	0.40199	0.775804	1.40847
Afu3g13240	0	-1.50774	-1.26508	-0.0101188	-0.319122	1.51482
Afu3g13310	0	-0.42536	-0.953998	-0.719412	0.240045	-0.279509
Afu3g13320	0	-1.08434	-1.99078	-2.76764	-0.15733	-0.811113
Afu3g13380	0	-0.930274	-0.948717	-0.0584889	1.14953	1.87093
Afu3g13390	0	-1.30583	-1.03602	-0.737102	-0.849866	-0.486236
Afu3g13400	0	-2.85712	-2.51053	-1.75221	0.652723	-0.127087
Afu3g13440	0	0.00569099	-1.74574	-2.67509	-2.58156	-4.88113
Afu3g13450	0	0.960326	0.315863	0.523715	1.43397	-0.194689
Afu3g13470	0	-1.03105	-0.889032	0.197701	0.316207	-0.000117901
Afu3g13620	0	0.437409	0.631293	-0.244689	-2.09432	-2.20775
Afu3g13670	0	0.291325	0.202656	-0.137823	-0.794539	-0.64305
Afu3g13810	0	-0.617653	0.7606	0.0211134	-1.70358	-1.63507
Afu3g13820	0	-1.16196	-1.1763	-1.09712	-0.965042	-1.14933
Afu3g13830	0	-0.386561	0.178924	0.634213	-1.42274	-1.60469
Afu3g13870	0	2.04036	1.11567	0.231881	-1.14687	-1.07989
Afu3g13940	0	-0.00832151	1.34337	0.54764	-0.136879	-0.377806
Afu3g13970	0	1.89754	1.00716	1.02866	0.761742	2.08471
Afu3g13980	0	-0.205864	-0.589234	-0.811908	-0.628479	-1.37403
Afu3g13990	0	-0.977175	-0.227417	-0.351575	-0.341476	0.951002
Afu3g14080	0	-0.417402	0.372863	0.414482	-1.53394	-1.37552
Afu3g14090	0	4.0605	3.35801	1.33136	1.33503	0.931484
Afu3g14110	0	-0.973876	-0.946041	-0.784324	-1.05782	-2.08107
Afu3g14140	0	2.26467	1.92535	0.757658	0.543104	1.41081
Afu3g14230	0	0.878489	0.984833	1.10943	0.870865	0.827042
Afu3g14240	0	0.470024	1.3828	1.47104	0.430469	1.08453
Afu3g14250	0	2.02249	2.72457	2.43665	0.4085	1.19357
Afu3g14260	0	1.53985	2.0305	2.01251	0.176488	-0.686148
Afu3g14310	0	1.48209	1.3144	1.74287	0.110432	0.104618
Afu3g14320	0	-0.798599	-0.605095	0.383199	0.439514	-0.0719449
Afu3g14370	0	-1.36139	-1.01055	0.624474	0.859594	0.539063
Afu3g14410	0	-1.32959	0.0739495	1.13538	1.36057	1.51143
Afu3g14420	0	-2.40835	-1.85733	-0.277426	0.0890744	0.819523
Afu3g14440	0	0.31249	-0.0890206	-0.771797	-1.55623	-1.44151
Afu3g14490	0	-1.61013	-1.98918	-1.47274	0.241974	-2.41138
Afu3g14500	0	-1.10407	-1.24245	-0.176245	1.521	0.966059
Afu3g14540	0	4.35823	5.58327	5.49457	2.81759	4.6334
Afu3g14550	0	5.21659	5.31257	3.14143	0.776254	1.46391
Afu3g14570	0	0.679927	0.328345	0.038283	-0.262015	-0.748545
Afu3g14600	0	1.05631	0.72596	-0.203691	0.051702	0.158853
Afu3g14660	0	-0.297515	-0.0810375	-0.969443	-1.167	-1.58117
Afu3g14690	0	0.304621	0.0561302	-0.214	-0.504237	-1.16376
Afu3g14920	0	-0.18259	-1.44582	-2.32519	-3.06208	-4.27065
Afu3g14930	0	-0.386894	-1.18281	-1.95149	-2.49013	-3.20748
Afu3g14950	0	1.01392	0.485304	-0.489131	-0.752101	0.0541604
Afu3g14980	0	0.635658	-0.02673	-1.00731	-4.60253	-3.67396
Afu3g14990	0	1.19193	0.939543	0.994915	0.282234	0.756147
Afu3g15050	0	0.0381701	0.0842895	-0.277454	-2.10763	-1.52723
Afu3g15170	0	4.20067	4.14525	2.62953	1.60811	2.3513
Afu3g15190	0	1.76627	2.09162	0.41708	0.232444	0.118377
Afu3g15200	0	-0.518246	-0.528914	-0.455037	0.392396	0.116286
Afu3g15330	0	0.0927894	-0.188349	-1.03043	-1.11032	-3.44925
Afu3g15340	0	-1.09251	-0.828926	-1.78796	-1.56827	-1.66694
Afu3g15370	0	-0.135944	-0.0432766	-0.443162	-3.03127	-3.40468
Afu3g15380	0	0.442623	0.397101	-0.00353611	-0.615951	-0.560207
Afu4g00150	0	-0.757224	-0.505517	-0.281048	0.81605	1.88214
Afu4g00270	0	0.821208	1.36933	0.50045	-0.501333	-0.659965
Afu4g00660	0	0.89831	0.713721	0.213439	-1.7758	-2.02546
Afu4g00800	0	0.071978	-0.00616132	0.987277	1.89997	3.37666
Afu4g00820	0	0.126077	0.32177	-0.252087	-2.69685	-3.27584
Afu4g00860	0	1.19452	1.08474	0.55322	-1.24279	-2.32541
Afu4g00960	0	-1.17295	-1.67243	-1.22192	-1.75631	-1.36751
Afu4g01350	0	-0.276308	-0.303987	-0.905177	-0.368128	-1.02911
Afu4g01620	0	0.543314	0.592701	1.00561	-0.16731	0.888028
Afu4g05840	0	-0.808969	-0.855698	0.792954	1.12129	1.21092
Afu4g05880	0	-1.78219	-1.22205	-0.623741	0.1512	0.750064
Afu4g05900	0	-0.322469	0.740773	2.14266	-0.223163	-0.664696
Afu4g05920	0	1.44058	1.77357	1.93951	2.00788	2.55026
Afu4g05940	0	-1.23675	-1.80874	-1.2997	-0.646373	0.101223
Afu4g06000	0	-0.76933	-1.79954	-0.517543	0.423173	0.0823347
Afu4g06030	0	-2.0559	-2.33108	-2.1387	-1.35923	-1.47209
Afu4g06040	0	-1.76865	-2.10467	-1.59966	-0.138811	-0.229145
Afu4g06090	0	-0.246252	-1.233	-0.625318	-0.317067	0.174127
Afu4g06100	0	-0.707602	0.0382129	1.24629	1.32867	1.28036
Afu4g06140	0	-0.924185	-1.2952	-0.624899	0.000237618	0.847781
Afu4g06160	0	-0.621457	-0.934172	-0.622773	1.00082	2.47365
Afu4g06190	0	3.87165	2.65737	2.1783	2.27581	2.14328
Afu4g06200	0	2.55655	2.02601	1.1649	-1.24535	-0.192976
Afu4g06210	0	3.52918	3.36727	2.00619	0.109874	0.494714
Afu4g06220	0	5.90353	6.32363	5.0994	2.69066	3.74654
Afu4g06320	0	2.29901	2.60839	2.57118	2.78005	3.30747
Afu4g06330	0	2.61713	2.81583	2.58352	0.815372	0.853688
Afu4g06410	0	0.792401	1.00957	0.269277	-0.450773	-1.28908
Afu4g06450	0	1.85992	2.18457	2.00076	1.03052	1.30156
Afu4g06620	0	1.10143	0.928706	0.189198	-0.304579	-2.37467
Afu4g06630	0	1.86048	2.1409	1.60649	0.140276	0.247614
Afu4g06670	0	-0.504243	-0.896935	-0.597814	0.212509	-1.69485
Afu4g06700	0	0.345198	-0.121537	-0.247836	-0.319651	-1.11891
Afu4g06770	0	0.768716	2.01039	2.00232	1.00032	1.70625
Afu4g06790	0	0.88882	0.124983	-0.718579	0.537356	-0.427421
Afu4g06800	0	2.51348	1.71732	1.21282	0.281674	0.867502
Afu4g06820	0	0.834626	1.38606	1.90128	1.62489	1.98339
Afu4g06830	0	2.76548	3.96044	2.93973	1.82323	1.61449
Afu4g06870	0	-2.24515	-1.97303	-1.09445	-0.44767	-0.337424
Afu4g06890	0	-1.40654	-2.49785	-2.96421	-4.70221	-4.36019
Afu4g06900	0	-0.170417	-0.796343	-1.55087	-0.747377	-1.23927
Afu4g06940	0	-0.747938	-1.09052	-0.845168	-1.05017	-0.722544
Afu4g06950	0	-0.0435966	-0.485667	-0.239206	0.582225	0.0220216
Afu4g06990	0	-0.794143	-0.251603	-0.268768	0.084515	0.294917
Afu4g07030	0	-1.12294	-2.20228	-1.28262	0.13786	0.0419446
Afu4g07040	0	-1.33385	-1.44119	0.0188624	1.0735	-0.0825397
Afu4g07060	0	0.58942	-0.0322037	-0.515282	0.0257361	-1.45783
Afu4g07130	0	-1.22909	-2.04902	-1.36515	-0.80529	-1.60528
Afu4g07140	0	-0.319088	-0.820683	-0.520439	0.042381	-0.88848
Afu4g07150	0	0.0102047	-0.129373	-0.289028	-1.193	-0.775769
Afu4g07170	0	-0.557399	-0.186752	0.439682	0.757237	-0.232553
Afu4g07190	0	-0.0734398	-1.15649	-1.06531	-0.547563	-0.759063
Afu4g07210	0	-1.14005	-1.52549	-0.0205252	0.642686	-0.226113
Afu4g07300	0	0.088392	-0.517598	-0.876423	-0.614853	-2.4208
Afu4g07330	0	-0.855098	-0.6959	0.00239259	0.232724	-0.0896698
Afu4g07360	0	-3.24624	-3.53397	-2.43754	-0.0590526	-1.66745
Afu4g07390	0	-0.10235	-0.428153	-0.176632	0.27255	-0.13295
Afu4g07400	0	-0.794749	-0.616803	0.146353	1.79331	1.69408
Afu4g07420	0	0.114003	-0.397007	-0.153832	-0.777725	-0.446367
Afu4g07430	0	1.24146	1.06274	1.87108	0.119924	0.94296
Afu4g07440	0	-1.19808	-1.70239	-2.15728	-0.660669	-1.52978
Afu4g07510	0	-1.14792	-1.34635	-0.205537	0.649649	0.162904
Afu4g07560	0	-1.05084	-1.07373	-0.490544	1.29754	0.302507
Afu4g07590	0	-1.72395	-1.81127	-1.27879	-0.632433	-0.70947
Afu4g07610	0	-2.12053	-2.25109	-1.28689	-0.680769	-1.62059
Afu4g07620	0	-1.45127	-0.449494	0.948031	0.64549	0.454186
Afu4g07640	0	-1.42409	-1.00488	-0.369946	-0.285926	0.450771
Afu4g07660	0	-1.55209	0.406962	0.0933099	-0.761814	-0.872699
Afu4g07680	0	-0.419756	-0.178312	-0.144104	-1.3339	-1.62462
Afu4g07690	0	-0.648841	-1.79574	-0.555605	0.637511	0.282532
Afu4g07700	0	-0.00499913	-1.23237	-0.504024	0.590467	0.396994
Afu4g07710	0	-0.924319	-1.69924	-0.852044	1.90746	1.32333
Afu4g07730	0	-0.565376	-1.58818	-2.11794	0.0900379	-0.621619
Afu4g07760	0	-1.22941	-1.16809	-0.102909	0.0145816	-0.770877
Afu4g07800	0	-0.600391	-1.11178	-0.74691	-0.395689	-0.364554
Afu4g07830	0	-1.10785	-1.94032	-2.0574	0.631894	-0.233058
Afu4g07940	0	0.454905	0.659136	1.23479	-0.373104	1.33373
Afu4g08030	0	-1.44901	-2.01351	-1.79121	-1.46277	-0.897235
Afu4g08050	0	-1.29267	-0.609277	0.257566	-0.428544	-0.329744
Afu4g08060	0	-1.08714	-1.18089	-0.499486	1.00599	0.313058
Afu4g08070	0	-1.78881	-2.35152	-1.05518	0.115003	-0.391489
Afu4g08110	0	-1.50442	-1.74175	-1.07	-0.138494	-0.734287
Afu4g08130	0	-0.505785	-1.0083	-0.877725	-2.01281	-2.10716
Afu4g08170	0	0.00734092	-0.208192	0.891501	0.816085	0.580375
Afu4g08190	0	-1.15092	-1.38731	-0.549785	0.828667	0.245732
Afu4g08200	0	-2.49016	-2.33089	-1.35974	-0.751655	-0.511695
Afu4g08230	0	-1.8219	-1.85525	-2.02448	-3.01524	-1.76306
Afu4g08240	0	2.26095	2.90398	3.91411	1.56893	2.168
Afu4g08320	0	-1.86239	-2.66453	-1.77202	-0.919592	-0.742597
Afu4g08340	0	-0.889687	-1.00702	-0.86851	-0.661126	0.435236
Afu4g08370	0	-2.43579	-2.85928	-2.69244	1.0083	-3.736
Afu4g08580	0	0.675556	0.0102304	-0.543751	-0.908846	-0.330114
Afu4g08600	0	-0.351167	-0.384096	0.420806	1.01982	1.51722
Afu4g08710	0	1.15494	0.689856	2.1295	3.08292	3.87613
Afu4g08720	0	-2.84611	-2.58104	-2.31632	-0.585091	-0.671365
Afu4g08740	0	2.1761	1.52803	1.70172	-0.316641	0.250016
Afu4g08770	0	-1.87452	-2.41883	-1.93952	-0.573668	-1.12425
Afu4g08790	0	4.08092	3.17686	1.21141	-0.175491	-0.240618
Afu4g08810	0	5.28754	5.40118	3.8573	1.71947	1.6064
Afu4g08820	0	4.52987	4.20062	2.35245	1.38574	1.88844
Afu4g08910	0	2.7727	3.28031	2.83875	1.5314	1.81802
Afu4g08920	0	-0.92897	-0.746036	-0.127081	-1.20723	-1.11809
Afu4g08960	0	0.373291	0.191808	0.240443	-2.39841	-3.27377
Afu4g08970	0	-1.36276	0.0858646	-0.0429785	0.676364	0.99081
Afu4g08980	0	-0.411121	-0.479645	-0.79718	-0.191585	0.773555
Afu4g09010	0	-0.131713	0.024324	1.26326	1.3463	1.46646
Afu4g09030	0	-0.780773	-0.96991	-1.11916	-1.07192	0.454164
Afu4g09060	0	-0.29041	0.342968	0.243167	-1.21838	-1.23916
Afu4g09080	0	-1.39835	-0.624128	-0.406912	0.130707	-0.469536
Afu4g09100	0	0.948218	1.30923	1.35708	0.0773715	0.354522
Afu4g09110	0	1.64553	2.55129	3.88053	2.91786	3.57761
Afu4g09140	0	0.874057	0.628017	0.935615	0.792015	2.65619
Afu4g09190	0	-0.522713	-0.963262	-1.0836	-0.749157	-0.373902
Afu4g09250	0	0.36769	0.150073	-0.357159	-1.1806	-2.27563
Afu4g09390	0	-1.47601	-0.77274	-0.0572678	0.73889	-0.241435
Afu4g09400	0	-0.177976	-0.593936	-0.37014	2.20932	0.227233
Afu4g09460	0	3.68393	3.25355	1.81121	0.311141	0.678417
Afu4g09510	0	0.545878	0.575782	0.67472	1.57933	2.74018
Afu4g09580	0	0.135547	0.984856	1.82558	-0.696731	0.978655
Afu4g09590	0	-1.37539	-1.58192	-2.38144	-2.10319	-3.02796
Afu4g09600	0	0.194137	0.565683	0.831862	-0.109976	0.605517
Afu4g09710	0	-0.444904	-1.39836	-1.94172	0.423166	-3.57049
Afu4g09750	0	-0.686014	-1.71949	-1.46403	-0.394774	-1.14377
Afu4g09800	0	-0.91754	-0.983991	-1.24799	-2.20782	-1.76427
Afu4g09810	0	0.00716295	-0.0482819	-0.27868	-0.812015	-0.96741
Afu4g09870	0	-0.162783	0.205152	-0.284566	-1.82319	-1.58043
Afu4g09950	0	-1.49111	-2.01638	-1.22317	-0.773358	-1.13372
Afu4g10000	0	1.3726	1.08077	0.886973	-0.336951	-0.0369555
Afu4g10010	0	5.01814	4.89278	4.04105	2.29259	3.5419
Afu4g10050	0	-0.711942	-1.52019	-0.877094	-0.310793	0.13497
Afu4g10070	0	-1.92929	-1.57455	-0.427166	-0.137633	0.837707
Afu4g10100	0	1.28459	1.17431	0.193861	-1.99245	-0.79432
Afu4g10120	0	-0.927315	-1.32002	-1.66219	-1.95223	-0.954553
Afu4g10190	0	2.5518	3.12327	3.02444	0.9756	0.702772
Afu4g10210	0	0.639349	1.37505	2.52246	0.309282	0.920683
Afu4g10220	0	-1.61633	-2.48851	-1.23044	0.246254	-0.889361
Afu4g10230	0	-0.188349	-0.519059	-0.381282	-1.84305	-1.252
Afu4g10240	0	-0.706214	-1.0958	-0.901076	-0.550117	-0.757402
Afu4g10280	0	0.214956	-0.394152	-0.0457055	0.0622212	-1.90836
Afu4g10290	0	2.59933	1.3875	0.751195	-0.949766	-0.998718
Afu4g10310	0	1.88937	0.995356	0.303941	-0.892891	-1.25672
Afu4g10330	0	0.186942	-0.751154	-0.956434	-1.26344	-1.73638
Afu4g10340	0	-0.872431	-1.21881	-0.269718	-0.0364525	-1.20122
Afu4g10350	0	3.90715	3.94903	3.26721	1.49673	1.62587
Afu4g10360	0	1.95995	1.24894	1.00856	0.375359	-0.165445
Afu4g10370	0	2.44142	1.59992	1.4742	0.774691	1.34912
Afu4g10400	0	-0.821882	-0.663607	-0.467437	0.0369857	-0.0240434
Afu4g10410	0	-0.310679	-1.3305	-2.6262	-1.19889	-1.55856
Afu4g10440	0	-1.97104	-2.85406	-1.3576	-0.420899	-0.476061
Afu4g10460	0	-1.95392	-2.5684	-1.62134	1.18687	0.459838
Afu4g10470	0	-1.76043	-1.61661	-0.73125	-0.368644	-0.0205605
Afu4g10540	0	0.953151	1.93281	1.59842	0.436121	0.123488
Afu4g10550	0	-0.83621	-1.03676	-0.60827	0.048823	-0.151208
Afu4g10600	0	-0.95843	-0.388559	-0.311308	0.0725617	0.0950083
Afu4g10620	0	1.39776	1.00304	0.648556	0.596574	2.26643
Afu4g10690	0	-0.122389	-0.103575	0.00313351	0.315408	-1.4709
Afu4g10730	0	-0.570406	-1.19026	-0.0801281	1.27294	0.734864
Afu4g10740	0	-1.44045	-1.59806	-0.595538	-0.145079	-0.37838
Afu4g10750	0	-2.7658	-1.45901	-0.300978	-0.31413	0.130033
Afu4g10760	0	-0.262543	-1.34791	-0.260816	1.4564	1.25084
Afu4g10780	0	-0.361725	-0.924281	0.737681	0.295811	0.949591
Afu4g10790	0	-0.610069	-1.79758	-1.74884	1.19238	0.552655
Afu4g10800	0	-0.765551	-1.91948	-2.68846	-0.412131	-1.51671
Afu4g10940	0	0.806663	0.369307	0.232561	1.57685	0.537059
Afu4g10990	0	1.68623	1.78483	1.58464	-0.0588373	0.754699
Afu4g11020	0	-2.23597	-1.93865	-1.27402	-0.766826	-0.74234
Afu4g11070	0	-1.19101	-1.36467	0.0197287	0.522691	0.597071
Afu4g11080	0	-1.11786	-2.43637	-0.287861	3.11509	1.75374
Afu4g11110	0	0.286765	0.0769081	0.216099	-0.705599	-1.79166
Afu4g11190	0	-0.779575	-1.24112	-0.94475	0.55789	0.575543
Afu4g11240	0	-0.395565	-0.820366	-0.0425982	1.52986	0.466682
Afu4g11250	0	0.166294	-0.42139	-0.35565	0.215513	0.780221
Afu4g11270	0	0.966574	-0.496245	-0.723076	-0.418507	-1.78374
Afu4g11290	0	-0.721926	-0.854928	0.335456	-0.291898	-0.0159899
Afu4g11300	0	-0.989759	-1.03232	-0.229267	0.327776	-0.142177
Afu4g11310	0	-0.290788	-1.20791	-0.0856298	2.7747	1.74365
Afu4g11330	0	4.8597	5.25561	4.83327	3.16577	5.24538
Afu4g11390	0	-0.477122	-0.99068	-1.71111	-0.13554	-0.503164
Afu4g11400	0	-0.948836	-1.37814	-0.690664	-1.00427	-0.308688
Afu4g11450	0	0.554965	1.60417	1.57646	0.538083	0.805434
Afu4g11480	0	-2.79744	-2.88509	-3.49046	0.593921	-0.513439
Afu4g11510	0	-1.49515	-2.12035	-1.19301	-1.28135	-1.12343
Afu4g11530	0	-0.631036	1.11452	1.21602	-0.370333	0.203167
Afu4g11540	0	1.50548	1.3556	3.83085	3.20525	2.03579
Afu4g11580	0	1.14318	1.2687	2.12168	1.7297	1.67933
Afu4g11620	0	6.80916	5.92447	4.36465	3.10255	3.01867
Afu4g11680	0	-0.171366	-0.39602	-0.550856	-1.30984	-1.33767
Afu4g11700	0	-0.515714	0.419552	1.21046	0.842624	1.18811
Afu4g11710	0	2.16903	1.59113	1.17352	0.8452	-0.231256
Afu4g11720	0	0.750515	1.51089	0.663631	-1.28679	-4.04863
Afu4g11730	0	1.36374	1.88776	1.62061	-0.128232	-1.51664
Afu4g11850	0	-0.116128	0.626348	1.15279	1.50364	1.74681
Afu4g11910	0	-1.19208	-1.63061	-0.515668	0.82541	0.484244
Afu4g11960	0	0.537493	0.692222	0.413586	-0.0507168	-0.0120432
Afu4g11980	0	-1.26502	-1.3697	-0.586177	-0.300141	-1.6878
Afu4g11990	0	-0.766526	-1.5962	-1.26181	-1.31382	-1.5743
Afu4g12000	0	-0.854172	-1.96428	-1.0203	0.380864	1.2293
Afu4g12010	0	-0.242855	-0.183068	1.82799	1.86898	5.0463
Afu4g12140	0	-1.21959	-1.25331	-2.30753	-2.15667	-2.23609
Afu4g12160	0	-2.18233	-2.04553	-2.35805	-0.695481	-0.470382
Afu4g12270	0	3.34214	2.89546	2.16863	0.100481	1.38918
Afu4g12290	0	1.57569	1.36943	1.3611	0.394667	0.988383
Afu4g12330	0	-0.92371	-0.646089	-0.169228	-0.329822	-0.803065
Afu4g12340	0	-1.09196	-1.03556	-1.02922	-1.43023	-2.0022
Afu4g12370	0	2.15003	2.57453	1.78905	0.331006	0.735554
Afu4g12380	0	1.78346	1.71842	1.21032	-0.486642	0.51093
Afu4g12410	0	0.31956	-0.127882	0.0336634	-0.678306	0.0441599
Afu4g12440	0	3.59744	2.7439	1.65494	0.781926	0.626779
Afu4g12450	0	0.563683	-0.447876	0.182117	0.216177	-1.64574
Afu4g12490	0	0.828185	2.84225	1.87879	-1.13394	-1.36185
Afu4g12530	0	1.87221	1.8881	1.82411	1.09195	-0.630635
Afu4g12560	0	-1.16736	-0.713072	0.537753	1.12611	1.06078
Afu4g12570	0	-0.537974	-0.828089	-0.360768	1.23623	1.41821
Afu4g12580	0	-0.240874	-0.390527	0.142941	1.51829	1.61407
Afu4g12590	0	0.838471	0.216768	1.0539	-0.716862	-2.7015
Afu4g12640	0	-2.03483	-1.68649	-1.25425	-1.18833	-1.33195
Afu4g12670	0	-0.514375	-0.0570552	-0.0550448	-0.663451	0.470048
Afu4g12700	0	-2.52898	-2.64349	-2.65709	0.748174	-2.33953
Afu4g12720	0	-1.28095	-1.13319	-0.0576642	0.715134	-0.31625
Afu4g12730	0	-1.07336	-1.95552	-1.95125	-2.12378	-1.95295
Afu4g12780	0	-0.576634	-0.65882	-0.223694	0.602789	2.26964
Afu4g12830	0	-0.383248	-0.787333	-0.381012	-0.0569336	-0.140975
Afu4g12840	0	0.696206	-0.240897	-0.108044	0.836834	1.3535
Afu4g12850	0	0.895057	0.590797	1.35841	2.17922	2.49685
Afu4g12880	0	0.587493	0.507341	0.799641	1.52329	2.42807
Afu4g12910	0	0.852229	1.4784	2.07328	1.62829	1.86452
Afu4g12920	0	-1.51164	-1.86641	-0.444522	-0.0744194	-1.18342
Afu4g12930	0	-0.63063	-1.1101	-1.1129	-2.17188	-2.26516
Afu4g12950	0	-0.556668	-0.206352	0.716151	1.14992	0.238763
Afu4g12990	0	0.57082	0.640724	0.666299	-0.129584	0.153438
Afu4g13010	0	-2.20381	-2.18172	-0.953793	0.156368	-0.647989
Afu4g13020	0	0.359311	0.520163	1.58766	1.88775	1.32825
Afu4g13070	0	-1.26957	-1.51956	-1.63391	-1.57145	-2.24675
Afu4g13120	0	0.491521	0.205366	0.173025	1.27948	-0.500461
Afu4g13130	0	1.79954	1.86287	1.51351	0.651246	0.775517
Afu4g13170	0	-1.75025	-1.92752	-2.03354	-1.78123	-1.49236
Afu4g13180	0	-1.0099	-1.40017	-0.977025	-1.98288	-1.33949
Afu4g13200	0	-0.539713	-0.249588	-0.234485	-0.866796	-0.625997
Afu4g13210	0	0.101066	1.32086	1.72414	0.531195	0.297295
Afu4g13240	0	1.39195	1.98013	1.86976	1.23635	1.10896
Afu4g13270	0	-1.42571	-1.69079	-0.992005	-0.158666	-0.916535
Afu4g13320	0	-0.239525	-1.14501	-0.995584	0.0165557	-0.611022
Afu4g13350	0	1.15053	1.59056	1.38368	1.1996	0.995903
Afu4g13380	0	1.53941	2.22519	2.45039	1.54885	2.36633
Afu4g13410	0	0.150514	-0.584542	0.0855088	0.671334	-0.00283954
Afu4g13580	0	-0.731695	-0.743558	-1.57611	-1.12669	0.756032
Afu4g13630	0	0.453726	-0.028689	-0.514472	-1.52483	-1.09006
Afu4g13670	0	-1.96016	-1.95608	-1.50336	-0.731107	-1.09013
Afu4g13690	0	-0.637503	-1.40856	-1.52434	0.655837	-0.443589
Afu4g13700	0	-1.74733	-1.8995	-1.0353	-0.453584	0.180699
Afu4g13720	0	-0.496212	-1.30666	0.283102	0.751471	0.391345
Afu4g13760	0	-0.0937941	0.0137708	-1.32017	-1.52356	-1.96842
Afu4g13970	0	2.12641	1.83336	1.43976	1.27732	1.23965
Afu4g14220	0	4.74389	3.81679	2.77397	1.65684	2.47969
Afu4g14240	0	-1.34646	-1.89509	-2.79638	-3.24853	-4.35241
Afu4g14250	0	-1.03832	-1.91464	-2.90991	-3.78456	-4.48044
Afu4g14350	0	3.16597	4.27057	3.35142	-0.863911	0.188221
Afu4g14360	0	0.827973	0.71391	-0.306903	0.666159	0.0491743
Afu4g14370	0	-0.185976	-0.0894348	-0.453657	-2.92607	-2.97531
Afu4g14380	0	0.0159129	-0.982897	-1.83106	-0.93577	-3.95582
Afu4g14390	0	0.0796292	0.303826	-0.460201	-0.446623	-2.15916
Afu4g14450	0	0.999509	1.64199	1.91879	2.65624	-1.09995
Afu4g14650	0	0.196277	-0.122689	-0.184675	-0.728156	0.189574
Afu4g14870	0	-0.0878515	0.000477424	-0.392114	-2.83066	-2.89081
Afu4g14880	0	-0.555622	-0.154783	-0.603521	-2.43783	-3.35389
Afu5g00200	0	-0.895256	-0.421098	-1.58668	-2.60545	-1.9962
Afu5g00270	0	0.114536	0.353611	-0.135855	-2.57867	-2.96312
Afu5g00590	0	0.0459897	-0.597973	-1.99981	-1.60552	-2.53023
Afu5g00650	0	-1.32668	-1.64906	-2.98563	-0.951599	-1.58145
Afu5g00810	0	1.72403	1.28919	0.716126	1.69578	1.33937
Afu5g01160	0	0.945011	0.626938	0.406736	-0.760468	-1.9096
Afu5g01350	0	2.74765	1.64275	2.61427	0.219007	3.97421
Afu5g01450	0	0.453549	1.03455	0.985508	0.248872	0.393451
Afu5g01500	0	1.29346	1.19908	0.266282	-0.342769	-0.351041
Afu5g01650	0	0.0990365	-0.295901	0.0726902	1.05619	0.914349
Afu5g01670	0	0.0914409	-0.143816	0.221619	-1.02097	-0.0308025
Afu5g01680	0	0.387096	0.826102	1.98385	-0.874535	1.92886
Afu5g01710	0	0.497058	0.350689	0.364793	0.0126237	1.8733
Afu5g01750	0	0.0134242	0.46541	2.64644	2.39812	2.73875
Afu5g01780	0	-1.46296	-1.68943	-0.709705	-0.262535	-0.48721
Afu5g01800	0	0.254895	-0.385113	-1.10342	-2.47441	-2.6729
Afu5g01860	0	-1.36715	-2.12002	-2.07861	-1.82036	-1.58731
Afu5g01900	0	2.8372	2.72079	2.02228	-0.083258	0.114657
Afu5g01910	0	2.1021	2.01515	0.250548	-1.36931	-1.33557
Afu5g01920	0	0.582245	0.335467	-0.0613902	-0.377094	0.316737
Afu5g01940	0	-1.88476	-1.9002	-0.726309	0.522945	-0.287742
Afu5g01960	0	-0.485177	-1.45312	-1.37618	0.254323	-0.176884
Afu5g01970	0	-0.760655	-1.56653	-1.34937	-1.39909	-0.384452
Afu5g01990	0	1.03853	0.906023	0.164472	-2.56499	-2.37729
Afu5g02160	0	-1.30288	-1.71658	-1.41299	-1.06319	-1.566
Afu5g02290	0	-2.4984	-1.87858	-1.50577	-0.612047	0.221203
Afu5g02320	0	-0.239741	-1.7474	-2.33235	-1.04307	-1.75364
Afu5g02330	0	-1.6315	-2.41395	-4.00997	-2.46693	-4.45995
Afu5g02360	0	-0.517746	-0.643202	0.345276	1.17146	1.01118
Afu5g02370	0	-1.52667	-2.17349	-0.511984	-0.140842	0.481591
Afu5g02400	0	-1.2945	-0.573014	0.76065	0.664166	0.623955
Afu5g02410	0	-1.24087	-1.54593	-0.83807	0.918741	-0.00308781
Afu5g02450	0	-0.671397	-2.30991	-2.72377	-0.15398	-1.42117
Afu5g02470	0	-0.0718932	-0.47722	-0.430196	-0.901185	-1.20502
Afu5g02480	0	-0.752368	-0.94427	0.415789	1.69008	-0.0483818
Afu5g02520	0	-1.53428	-1.2818	-1.28245	0.558082	0.916401
Afu5g02540	0	-0.530037	0.279959	0.576949	1.43622	1.45074
Afu5g02570	0	-0.647978	-1.09898	-0.284517	1.24654	0.401089
Afu5g02730	0	-0.0941994	0.165295	0.972013	0.546928	-0.402412
Afu5g02740	0	-1.27938	-1.31671	-0.584765	0.590453	-0.464215
Afu5g02750	0	0.0484882	-0.511874	-0.998328	-1.27159	-1.32886
Afu5g02760	0	-2.1449	-3.01053	-2.5769	-1.63039	-1.19718
Afu5g02790	0	-0.613182	-1.10417	-0.932027	-0.914667	-1.3031
Afu5g02810	0	0.845492	1.19229	1.13401	0.0488178	0.748919
Afu5g02840	0	-1.35037	-2.18929	-2.08883	-1.10483	-0.198704
Afu5g02850	0	-1.27377	-2.24131	-3.11168	-3.72969	-1.02184
Afu5g02860	0	-1.24206	-1.32267	-1.60962	-1.33743	-0.443296
Afu5g02870	0	0.661677	0.26644	-0.772236	0.262035	1.55365
Afu5g02910	0	0.191007	-0.682308	-0.714543	1.60707	-0.49023
Afu5g02920	0	1.48142	0.139844	1.26585	0.850896	1.71416
Afu5g02930	0	-1.0186	-1.03296	-0.486313	0.44561	1.22502
Afu5g02950	0	-0.332159	-0.454981	-0.794671	-0.392917	-1.53252
Afu5g02980	0	1.49484	1.91446	1.68977	0.93219	1.18193
Afu5g03010	0	-0.0208985	-0.522533	-0.411231	-0.643404	-1.48359
Afu5g03020	0	-1.18917	-2.37743	-2.93661	-0.747848	-1.36766
Afu5g03030	0	-2.23101	-2.67426	-2.22244	-1.77841	-0.920648
Afu5g03040	0	0.620912	0.981435	1.47797	-0.198592	0.0849189
Afu5g03060	0	-1.36616	-0.923647	-0.746155	-0.272911	-1.28115
Afu5g03080	0	-0.825367	-2.20238	-2.25809	-0.269285	-0.575167
Afu5g03090	0	-1.53963	-1.7138	-0.810437	0.144947	0.156903
Afu5g03130	0	-1.35182	-1.4032	-0.912183	0.323889	0.464397
Afu5g03140	0	-1.80454	-1.67546	-0.85824	0.0530825	-0.42212
Afu5g03180	0	-1.07989	-1.30783	-0.624118	0.544861	-0.0705481
Afu5g03220	0	-0.773514	-0.521339	-0.173381	-0.348183	-0.978914
Afu5g03230	0	1.55684	1.63059	1.03808	0.125588	0.726129
Afu5g03250	0	-0.83541	-0.395515	0.556534	1.00715	0.709825
Afu5g03280	0	4.54956	3.55113	2.75083	0.330018	1.30249
Afu5g03290	0	0.662619	-0.121484	-0.842661	-2.0382	-1.27713
Afu5g03340	0	3.73761	3.24777	3.0167	1.68077	2.94026
Afu5g03360	0	-0.1471	-0.503452	-0.0614657	1.43012	1.24822
Afu5g03380	0	-1.35604	-1.45494	-1.17817	-0.796479	-1.09941
Afu5g03430	0	0.320825	-0.970668	0.0256893	1.11445	0.809913
Afu5g03460	0	1.29572	0.57604	0.15128	0.15891	-0.0955371
Afu5g03480	0	-0.89324	-0.766451	0.8184	0.350748	-0.020241
Afu5g03490	0	0.356039	0.0401666	-0.845522	-0.532666	0.0569076
Afu5g03500	0	-2.056	-2.04937	-0.657388	0.278641	0.0156148
Afu5g03550	0	-0.0792088	-1.03537	-2.06389	-1.76634	-2.35858
Afu5g03560	0	-1.55721	-2.63122	-1.36405	0.259559	-0.728909
Afu5g03570	0	-0.036871	-0.913092	-0.0390154	1.63533	0.698336
Afu5g03620	0	-1.1993	-0.733573	-0.762519	-1.68783	-2.46341
Afu5g03630	0	-0.0934754	-0.25097	0.664663	0.570745	0.339255
Afu5g03640	0	-0.813542	-1.86764	-1.49983	0.0278233	-0.325638
Afu5g03670	0	0.73218	0.0217238	0.273469	1.21053	1.26154
Afu5g03680	0	0.665457	0.533743	1.05064	1.21179	1.74433
Afu5g03690	0	2.73892	2.84533	2.48863	1.3808	1.3229
Afu5g03750	0	0.682842	-0.255854	-1.0115	0.542589	0.564802
Afu5g03760	0	-0.516425	-0.915049	-1.31452	-1.92112	-3.07126
Afu5g03780	0	1.54882	1.05959	-0.436485	-1.64241	-0.966366
Afu5g03790	0	-0.621564	-1.20588	-1.66123	-2.98172	-2.84864
Afu5g03800	0	-0.266562	-1.34515	-2.07798	-5.04555	-5.17164
Afu5g03810	0	1.73332	0.946027	0.461987	-0.0788818	0.493112
Afu5g03980	0	2.75407	3.01428	2.51891	1.39807	2.27785
Afu5g03990	0	-2.07504	-2.39297	-1.42893	-0.977088	-1.48433
Afu5g04050	0	0.495565	2.56303	2.09346	0.405156	0.026291
Afu5g04070	0	-0.518351	-0.324594	-0.588822	-1.32695	-0.424233
Afu5g04080	0	-0.752011	-0.649445	-0.650398	-1.17955	-0.468226
Afu5g04090	0	2.89565	2.685	2.82267	0.996832	2.50169
Afu5g04100	0	1.46615	1.08778	1.01861	0.298417	-0.413417
Afu5g04170	0	5.30033	5.76749	5.78179	3.22624	6.06227
Afu5g04180	0	-1.05588	-1.64446	-0.44205	-0.706619	-1.08954
Afu5g04200	0	-0.897364	-0.733559	-0.585291	-0.465206	0.384402
Afu5g04210	0	0.43803	-0.367866	-0.475771	-0.748272	-0.414078
Afu5g04220	0	-2.48919	-3.20042	-3.42239	-0.870347	-2.55288
Afu5g04230	0	0.437532	-0.470895	-1.51731	1.87854	-0.708482
Afu5g04250	0	-0.985383	-2.42822	-3.18985	-2.19329	-2.48588
Afu5g04260	0	2.21225	2.79673	1.52468	-0.548368	-0.870144
Afu5g04290	0	0.235764	0.503017	0.102835	-0.933137	-1.44147
Afu5g04310	0	-1.14934	-0.595272	-0.400768	0.0549564	1.19637
Afu5g04330	0	-1.48517	-2.77232	-2.10508	-0.971277	1.62912
Afu5g04370	0	-0.992487	-1.87387	-1.15724	1.16917	-0.0142483
Afu5g05450	0	-1.58441	-2.86473	-2.68512	-0.27128	-1.39524
Afu5g05460	0	-1.48724	-1.50471	-1.02717	-0.768142	-0.244579
Afu5g05490	0	-1.66332	-2.90963	-2.39316	-0.323077	-1.282
Afu5g05500	0	-2.29916	-2.46608	-1.63998	-0.59637	-0.7464
Afu5g05520	0	-1.8668	-1.88197	-1.24357	-0.836248	-0.18721
Afu5g05620	0	-2.05082	-1.90488	-2.4969	-1.91847	-1.38906
Afu5g05710	0	-3.64507	-3.42835	-2.56795	0.294526	-0.892026
Afu5g05720	0	-1.06146	-0.540106	0.956739	1.02615	0.687003
Afu5g05740	0	-2.60325	-2.67881	-2.11199	-1.461	-1.19222
Afu5g05780	0	-0.739493	0.112576	0.354317	-0.0454896	-0.983895
Afu5g05790	0	-0.293665	0.0749144	0.27483	-0.616128	-1.12861
Afu5g05820	0	0.565683	-0.646371	-0.733861	0.735547	-0.363459
Afu5g05830	0	-1.31655	-1.63466	-1.24538	-1.77393	-0.949049
Afu5g05870	0	2.1957	2.29769	1.15584	1.0174	0.931283
Afu5g05880	0	-0.248606	0.162144	0.235733	-0.525929	-1.21307
Afu5g05960	0	-1.7844	-1.11343	-1.03518	-0.171866	-0.749849
Afu5g06130	0	-0.194865	-1.46427	-1.70982	-0.190361	-0.60276
Afu5g06180	0	0.759769	1.16941	0.823511	-0.406655	0.0307452
Afu5g06230	0	-0.5317	-1.78942	-2.60386	-4.07561	-3.77295
Afu5g06240	0	0.17527	-0.652518	-1.54914	-3.61092	-4.09087
Afu5g06250	0	1.79703	0.84751	0.577568	-0.0626147	0.0599483
Afu5g06270	0	0.31148	0.0468356	-0.535566	-1.49254	-1.51442
Afu5g06330	0	0.539296	1.04866	1.14188	1.67263	0.795115
Afu5g06390	0	-1.66158	-2.45254	-2.23315	-1.68322	-2.89019
Afu5g06410	0	-0.768941	-0.370661	0.965099	1.39526	1.16327
Afu5g06430	0	-0.657845	-1.29819	-1.07132	-0.263691	-0.254565
Afu5g06500	0	-0.457876	-1.26375	-1.66079	-0.625481	0.844647
Afu5g06540	0	-0.273779	-0.307858	-0.801844	-0.778163	0.0594165
Afu5g06660	0	-0.757804	-0.579085	0.828264	3.43658	3.23289
Afu5g06670	0	0.936023	0.624728	1.08683	0.0141212	0.832282
Afu5g06740	0	-1.39246	-1.48431	-1.21423	-0.0324493	-1.00657
Afu5g06750	0	-1.52999	-1.28543	-0.381163	-0.0338934	0.742472
Afu5g06760	0	0.896965	1.03348	1.39806	0.414445	1.04969
Afu5g06910	0	1.78343	1.80142	0.911843	-1.30987	-2.293
Afu5g06920	0	1.3596	1.73728	1.32775	0.341251	0.671513
Afu5g07000	0	-0.503868	-0.742679	0.356005	0.29514	3.34405
Afu5g07020	0	0.360885	1.5953	1.73769	1.23251	1.49896
Afu5g07070	0	-0.594535	-1.02175	-0.474551	-0.262225	-1.07422
Afu5g07090	0	1.17506	1.50319	0.709369	0.311239	-0.226183
Afu5g07300	0	-0.478	-1.18766	-1.01526	1.07314	1.88983
Afu5g07340	0	4.57417	4.72178	3.93758	0.918831	1.62868
Afu5g07370	0	-1.0224	-1.08741	-0.0744139	-0.341461	-0.226632
Afu5g07430	0	0.0518998	-0.210071	1.38386	2.56027	1.25897
Afu5g07450	0	-0.30708	0.62337	1.29559	0.515052	0.528201
Afu5g07480	0	0.543395	0.598599	0.48889	-2.27267	-1.61352
Afu5g07490	0	0.979601	1.00349	1.1802	-1.40967	-1.31247
Afu5g07590	0	2.63112	2.31865	1.77515	1.22157	0.62316
Afu5g07700	0	-1.66998	-1.97306	-1.20686	-2.7969	-1.20935
Afu5g07720	0	0.57127	1.13696	1.07678	0.794848	-0.0692991
Afu5g07750	0	-0.208745	-0.624332	0.416233	0.970004	-0.282839
Afu5g07760	0	-0.952251	-1.06837	-1.08791	-0.545083	-1.60377
Afu5g07810	0	-2.04761	-2.02789	-0.088352	1.02015	0.134582
Afu5g07850	0	-0.363064	0.654316	1.23774	0.167663	0.288178
Afu5g07890	0	1.27186	0.283785	0.0754436	-0.232912	-0.868498
Afu5g08000	0	-1.92943	-0.962653	-0.674238	-0.75984	-1.63473
Afu5g08040	0	-1.20726	-1.33326	-0.0525354	1.64653	1.34102
Afu5g08160	0	0.189867	0.577884	1.11488	0.834124	0.506045
Afu5g08170	0	0.511776	0.94665	1.32366	0.463611	0.101822
Afu5g08190	0	-1.38964	-1.64176	-1.23976	-1.18538	-2.18293
Afu5g08200	0	-0.252702	-0.68805	-1.39172	-3.04833	-3.51377
Afu5g08210	0	1.19029	1.71517	0.947487	-0.242892	0.460297
Afu5g08220	0	-0.409746	-0.973253	-1.1052	-2.89345	-2.60362
Afu5g08280	0	2.44572	1.71454	1.28749	0.885834	1.34155
Afu5g08300	0	0.020441	-0.105502	0.869393	1.40669	1.92613
Afu5g08340	0	1.05069	1.52534	0.671656	-0.495563	-0.474461
Afu5g08370	0	1.83196	1.59315	1.92685	0.432925	0.56676
Afu5g08390	0	4.64633	4.05757	2.41557	0.59223	0.65059
Afu5g08540	0	0.080814	-0.89764	-1.06096	-0.417249	-0.132301
Afu5g08550	0	-0.926151	0.767139	1.43448	1.02432	0.433669
Afu5g08560	0	-0.179307	0.871702	1.17019	0.439816	0.307971
Afu5g08570	0	-0.0334196	0.766673	0.586677	0.00811941	-1.03164
Afu5g08640	0	0.760008	1.64429	1.4128	-1.05812	-1.72474
Afu5g08650	0	0.777499	1.89689	0.426516	-0.32545	-1.2897
Afu5g08750	0	1.64686	2.89902	1.76201	0.645613	0.431142
Afu5g08800	0	-1.64632	-2.36351	-2.24957	0.948189	-3.91469
Afu5g08830	0	-0.0209713	-0.0420565	-0.411932	-0.514598	1.37476
Afu5g08850	0	-1.21736	-0.731373	0.295259	0.251331	0.221454
Afu5g08860	0	-1.73201	-1.77235	-0.486682	-0.94019	-0.474291
Afu5g08930	0	0.63631	0.37822	1.77699	2.45795	5.8948
Afu5g08950	0	-1.83852	-1.48038	-1.52925	-0.0713431	-0.361043
Afu5g09000	0	1.20037	0.735976	0.553466	0.458226	0.903325
Afu5g09020	0	2.39063	1.90456	1.49457	0.672948	1.53091
Afu5g09100	0	2.30868	2.37914	0.267666	-0.394487	0.711336
Afu5g09200	0	1.91466	2.62625	2.14148	1.3071	0.975235
Afu5g09210	0	-1.1617	-1.66811	-0.312157	-1.01118	-1.95112
Afu5g09230	0	1.57478	2.57186	2.70458	0.692962	0.155051
Afu5g09240	0	0.743764	0.835844	1.49729	1.19289	2.42976
Afu5g09250	0	-1.0317	-1.86219	-2.22035	-0.809236	-1.2885
Afu5g09270	0	-1.22515	-1.64021	-0.81418	0.268949	-0.614787
Afu5g09300	0	-1.08847	-1.32903	-0.165316	0.0194411	0.239761
Afu5g09500	0	-0.427394	-0.916615	-0.299083	0.305692	0.238621
Afu5g09670	0	-0.413188	-0.75764	-0.514518	-0.134663	-0.558246
Afu5g09830	0	0.222969	-0.532543	-1.5319	-1.79161	-1.94926
Afu5g09840	0	-0.601767	-0.320466	0.232386	-0.447248	0.0161895
Afu5g09850	0	-1.35695	-1.03644	-0.383448	1.00413	0.242683
Afu5g09860	0	0.0944698	-0.707906	0.207508	0.111852	1.63737
Afu5g09910	0	1.64427	3.01608	2.64306	-0.554631	0.448442
Afu5g09970	0	-0.142923	-0.480975	-0.946013	-2.82987	-2.31482
Afu5g10010	0	0.0396033	-0.321776	-0.760132	-1.60661	-2.32605
Afu5g10370	0	-0.073793	-0.789695	-0.409666	1.60287	1.03588
Afu5g10520	0	-0.857925	-1.08789	-1.3628	-1.94614	-1.55676
Afu5g10540	0	-0.59322	-1.32684	-1.2731	-2.06634	-2.24273
Afu5g10550	0	-0.464176	-1.7033	-1.81046	-0.566294	-0.561786
Afu5g10560	0	-0.881076	-1.52548	-2.4426	-2.44799	-1.99601
Afu5g10570	0	-1.29844	-2.1109	-1.58419	-1.20327	-1.21233
Afu5g10610	0	-0.231239	-0.865262	-0.80621	-0.0624214	-0.333267
Afu5g10640	0	-1.08182	-1.64628	-1.11929	0.478704	0.21317
Afu5g10650	0	0.265233	-0.304451	-0.647323	-1.35818	-0.936336
Afu5g10660	0	-0.937521	-1.50601	-1.83526	-2.26445	-1.8157
Afu5g10680	0	-0.123349	-0.953702	-0.641763	0.134497	-0.396794
Afu5g10760	0	-1.78547	-0.56303	-0.133064	-0.0591156	-0.598418
Afu5g10780	0	-1.98747	-2.41184	-1.83367	-0.789366	-1.03598
Afu5g10920	0	0.43524	1.06799	0.248117	-0.497931	-1.2915
Afu5g10940	0	0.0289078	-0.549006	-1.0408	-2.98668	-3.53537
Afu5g11010	0	0.8377	0.757986	0.420581	-1.46859	-0.525048
Afu5g11040	0	-1.34975	-2.17425	-3.34019	-2.83908	-2.0469
Afu5g11110	0	5.42862	4.03313	2.11896	1.32437	1.54132
Afu5g11230	0	-0.850553	-1.3216	-0.931284	-0.665598	-0.461113
Afu5g11240	0	-0.693075	-1.75058	-0.624492	0.231831	0.815812
Afu5g11260	0	2.25865	2.47441	2.02488	1.23993	1.01624
Afu5g11270	0	-1.50268	-1.4387	-0.452365	-1.50208	-1.73838
Afu5g11290	0	-1.14965	-1.67643	-2.47545	-1.38055	-0.706314
Afu5g11320	0	2.63281	3.15565	2.63585	-0.372966	0.0575134
Afu5g11330	0	0.766921	2.09525	1.95313	1.84846	1.52853
Afu5g11520	0	-1.04551	-0.426691	0.284397	0.320183	-0.177678
Afu5g11540	0	-1.5619	-2.22371	-1.90141	-1.28146	-1.82719
Afu5g11630	0	-2.44159	-2.58149	-2.3692	-1.89042	-2.56956
Afu5g11640	0	-1.36901	-1.6688	-1.54453	-0.897008	-1.3443
Afu5g11660	0	-2.35284	-1.94932	-1.35901	-0.668152	-0.98625
Afu5g11690	0	-1.79816	-1.60735	-0.968902	-0.572357	-0.62118
Afu5g11740	0	0.24005	-0.570707	-0.510252	0.426552	-0.255638
Afu5g11750	0	1.87756	1.86216	3.08454	3.01839	3.91666
Afu5g11760	0	-0.427241	-0.46987	0.00924138	-0.0866153	-0.842347
Afu5g11770	0	-0.692264	-0.455349	-0.0601892	0.253638	-0.932247
Afu5g11830	0	-0.711596	-1.20671	-0.757686	-0.317159	-0.640263
Afu5g11900	0	-1.56868	-1.58165	-0.290049	-0.374147	0.0578622
Afu5g11970	0	-0.637855	-0.526635	1.05091	1.02785	1.41932
Afu5g11980	0	1.34155	0.918106	0.392553	-0.744082	-0.945104
Afu5g11990	0	-1.07068	-1.36692	-0.850357	-0.886289	-1.327
Afu5g12080	0	2.40594	2.12667	-0.0430824	-1.11062	-1.21088
Afu5g12130	0	-0.203892	-0.109567	0.436065	-1.03066	-0.26061
Afu5g12150	0	-1.57601	-1.72986	-1.27713	-1.21533	-0.864197
Afu5g12160	0	-2.01374	-2.00929	-0.997052	-0.386742	-1.00951
Afu5g12180	0	0.187016	-0.447153	-0.073646	0.69296	0.331663
Afu5g12210	0	-1.81438	-2.33246	-1.0893	-0.106242	0.033105
Afu5g12230	0	2.90868	4.92605	3.61626	2.3286	1.55129
Afu5g12320	0	-1.50564	-1.45659	-0.513401	1.03072	0.279809
Afu5g12350	0	-1.35018	-1.50601	-1.90338	-0.533432	-0.661313
Afu5g12540	0	0.9309	0.781152	-0.129499	0.229714	-0.64516
Afu5g12590	0	1.75259	1.89349	2.59086	1.10968	0.293864
Afu5g12620	0	2.35804	1.92171	0.868833	-0.301163	-0.637674
Afu5g12640	0	0.838918	1.95532	1.45562	0.472931	0.262826
Afu5g12720	0	-0.903887	-0.939845	-0.330502	-1.65134	-0.0287595
Afu5g12790	0	-1.06104	-2.32422	-1.46057	-0.287029	1.73903
Afu5g12800	0	-0.965886	-1.70143	-1.18828	-0.142262	-0.132045
Afu5g12810	0	-0.819586	-1.27775	-0.945036	-0.446632	0.0398123
Afu5g12900	0	0.166487	0.0222538	0.170154	0.10393	0.491861
Afu5g13100	0	0.0195442	0.318469	0.364167	-0.89219	-3.04083
Afu5g13130	0	-1.20944	-1.89105	-1.08704	-0.09439	-0.0953679
Afu5g13190	0	-2.41679	-3.07812	-2.49875	-1.52511	-2.00581
Afu5g13360	0	-2.85435	-1.85678	-1.67445	-1.0324	-1.10531
Afu5g13380	0	-1.06222	-0.587953	0.106584	0.00270073	0.931289
Afu5g13410	0	-0.506506	-0.250066	-0.181558	-0.124831	-1.00729
Afu5g13510	0	-0.646772	-1.02454	-0.789163	-0.380595	-0.42272
Afu5g13560	0	0.504359	0.591363	1.3253	1.76236	0.475558
Afu5g13600	0	-1.91291	-2.05429	-0.612345	-0.0421481	0.058657
Afu5g13610	0	-1.75921	-1.20535	-0.532439	-0.120992	-0.00223635
Afu5g13640	0	1.11482	0.635202	0.167282	-1.27716	-0.74446
Afu5g13730	0	-0.360243	-0.766702	-1.6783	-2.54201	-4.11082
Afu5g13740	0	0.566248	0.486968	0.3068	-0.948376	-1.14898
Afu5g13750	0	0.852135	0.394067	0.19591	-1.20617	-1.69595
Afu5g13840	0	-0.144863	-0.59785	-0.954093	-1.37462	-2.27013
Afu5g13900	0	1.05684	1.65788	0.657683	0.303211	-0.20672
Afu5g13910	0	0.585533	1.17472	0.208454	-0.814834	-1.01624
Afu5g13920	0	3.38239	4.09642	3.56391	2.34678	3.3543
Afu5g13930	0	0.617575	1.60096	1.40834	0.603785	0.81671
Afu5g14060	0	-1.2743	-1.85806	-2.19368	-1.61189	-0.749834
Afu5g14210	0	0.337149	0.79456	0.837372	-1.23764	-2.73084
Afu5g14330	0	-0.730161	-1.65918	-2.51998	-1.34276	-1.42707
Afu5g14340	0	0.374799	0.0664748	-1.20122	-0.368203	-0.0325336
Afu5g14380	0	-0.245166	0.528731	1.16606	0.404083	1.28843
Afu5g14390	0	-0.420122	-0.134013	0.632539	0.620017	1.18957
Afu5g14510	0	-0.144786	-0.397843	-1.47509	-1.96502	-2.0448
Afu5g14650	0	-1.94157	-2.72934	-2.57851	-1.59586	-0.0445546
Afu5g14660	0	-2.14791	-3.01176	-2.58643	-1.43712	-0.269644
Afu5g14680	0	-0.757619	-1.24449	-2.43078	-3.83135	-2.89898
Afu5g14690	0	1.08762	0.702086	0.223532	-1.88519	-0.615855
Afu5g14710	0	0.741765	0.130975	-0.0561967	-1.58695	-0.400864
Afu5g14810	0	-0.140926	-0.425894	-1.35427	-2.04951	-2.12063
Afu5g14840	0	0.292114	0.311191	-0.413221	-0.625589	-1.59691
Afu5g14880	0	-1.08179	-0.776336	0.0887283	0.602039	-0.689291
Afu5g14900	0	-1.00454	-1.12096	-0.243621	1.11279	0.574433
Afu5g14940	0	3.04951	2.16908	2.2566	2.97153	2.91109
Afu5g14980	0	1.42066	0.783304	0.350848	0.289679	0.0261485
Afu5g15100	0	-0.282712	-0.0838148	-0.713616	-1.93777	-1.41618
Afu6g00100	0	0.844502	1.4002	0.487131	-0.605517	-0.724284
Afu6g00310	0	0.256021	-0.114531	-1.18737	-1.61075	0.00186278
Afu6g00370	0	1.94415	1.50427	1.11882	-0.380346	1.18355
Afu6g00390	0	2.78683	2.06608	1.60318	1.01189	1.51389
Afu6g00400	0	2.03368	1.28818	0.739991	0.295783	-0.302054
Afu6g00410	0	1.51399	0.946467	-0.0674139	-1.89087	-2.58581
Afu6g00430	0	0.570896	0.320771	0.561453	-0.71334	-0.686547
Afu6g00480	0	2.002	2.24023	0.969709	1.01465	0.0319365
Afu6g00510	0	1.08769	0.929546	0.358048	-0.731889	-2.07292
Afu6g00520	0	1.10323	2.74483	1.89311	1.31418	0.0163695
Afu6g00620	0	0.432241	-0.223912	-0.439961	-0.452134	-0.186615
Afu6g00630	0	-0.0127469	-0.267611	-0.932502	0.525876	-0.117
Afu6g00640	0	-1.22608	-1.64396	-2.49371	-1.65503	-1.92764
Afu6g00660	0	-0.335987	-0.913592	-1.88981	-0.483378	-1.03034
Afu6g00680	0	0.0977127	-0.00648481	-1.27018	-0.0209032	1.038
Afu6g00690	0	0.373859	0.240186	-0.561206	3.02253	4.67299
Afu6g00750	0	0.178762	-0.279223	-0.553685	0.689765	2.97472
Afu6g00780	0	-0.147794	-0.128972	-0.526492	-3.10666	-3.58518
Afu6g01880	0	1.91339	1.44146	0.955672	0.376185	0.0372498
Afu6g01950	0	-0.613333	-1.0033	-1.27448	-3.20133	-3.03419
Afu6g02020	0	0.315272	0.811407	0.599202	-1.63992	-1.66552
Afu6g02090	0	-0.820371	-1.47292	-1.21365	-2.14836	-1.93267
Afu6g02120	0	3.42206	3.03195	2.34978	0.997013	1.39532
Afu6g02130	0	1.94415	2.03629	2.08449	-0.257594	1.27198
Afu6g02140	0	1.08263	0.617258	0.106909	-0.0196673	0.0834669
Afu6g02160	0	0.675132	0.37095	0.176582	-0.482942	-0.224336
Afu6g02190	0	0.43983	0.36015	0.50612	0.007382	-0.310946
Afu6g02230	0	-0.366211	-1.00764	-0.391382	-0.701017	-2.32837
Afu6g02240	0	0.586988	0.179028	-0.0988092	0.259294	-0.477454
Afu6g02260	0	-0.601259	-1.15822	-1.62209	-0.664835	-1.09109
Afu6g02280	0	1.19511	1.51758	1.54724	-0.940213	0.28445
Afu6g02320	0	3.97132	3.52287	2.92347	2.30285	2.22128
Afu6g02330	0	3.59889	3.18628	2.33699	1.71178	1.49746
Afu6g02370	0	-1.52846	-2.08878	-1.31836	-0.26561	-0.587917
Afu6g02420	0	-0.0775107	0.025061	0.722516	1.24059	0.438819
Afu6g02440	0	-1.59951	-2.67612	-2.94233	-0.141277	-1.13479
Afu6g02450	0	-1.38553	-1.63627	-1.53407	-0.604274	-0.873743
Afu6g02470	0	0.498503	-0.682621	-1.34716	0.690927	0.499138
Afu6g02520	0	0.119919	0.738984	1.03398	1.03249	0.203266
Afu6g02630	0	-0.420979	-0.63888	-0.258234	-0.0770977	0.98448
Afu6g02690	0	1.47896	1.66493	1.17907	0.0264723	0.676393
Afu6g02710	0	-1.1864	-1.37983	-1.44196	-1.70539	-2.72811
Afu6g02750	0	-0.60091	-1.02656	-1.20015	0.0316658	-0.365827
Afu6g02780	0	-0.452074	-0.802113	-0.455105	0.767919	0.760201
Afu6g02860	0	-0.605051	-1.15835	0.848391	3.74029	4.70516
Afu6g02870	0	-0.28376	-0.261864	0.390878	0.103837	0.426587
Afu6g02910	0	0.306437	-1.41291	-0.847315	1.5806	1.16953
Afu6g02920	0	2.07216	2.85703	2.24216	1.21689	1.53161
Afu6g02960	0	-0.865517	-1.34144	-1.6859	-0.252036	-0.788607
Afu6g03040	0	2.55763	2.64141	2.4957	1.19835	1.28143
Afu6g03050	0	-1.38283	-1.2671	-1.70537	-2.04841	-2.53776
Afu6g03060	0	0.580291	0.633795	1.47168	3.47667	5.53875
Afu6g03100	0	0.570263	0.207506	-0.427953	-0.426519	-1.43261
Afu6g03400	0	-0.651093	-0.816673	-1.00234	-2.59378	-2.35622
Afu6g03430	0	3.394	2.85591	1.55114	1.54597	3.38983
Afu6g03440	0	2.2125	1.08545	0.470576	-0.94425	0.601278
Afu6g03460	0	0.681245	-0.160397	-1.39612	-2.39598	-1.14316
Afu6g03470	0	0.0844539	-0.481048	-1.63555	-1.6942	-0.372476
Afu6g03490	0	0.136292	0.294025	0.978577	-1.0745	0.676633
Afu6g03560	0	0.895681	0.405897	0.281385	-0.364264	-0.596249
Afu6g03590	0	0.207968	-0.472326	0.492999	4.72294	5.04498
Afu6g03610	0	0.861215	1.20519	1.10207	-0.0026691	0.60995
Afu6g03640	0	-0.572691	-1.57561	-1.8183	-1.91123	-2.12658
Afu6g03650	0	1.39558	1.7393	1.60693	0.510378	0.891109
Afu6g03660	0	-0.680405	-1.36545	-1.33174	-0.725406	-0.767559
Afu6g03690	0	1.6505	3.18138	2.43325	-2.16991	-0.718583
Afu6g03730	0	-0.215672	-0.917408	-0.3195	3.46748	3.95225
Afu6g03750	0	1.53598	1.22228	1.65998	0.6184	2.36207
Afu6g03770	0	-0.928982	-1.59141	-1.81165	-2.77644	-2.31839
Afu6g03820	0	-0.86939	-1.7115	-2.36488	-1.1364	-1.20386
Afu6g03830	0	-1.23038	-1.99737	-2.41528	-0.0333471	-0.999991
Afu6g03860	0	-0.0235658	-0.347288	-0.224718	-0.402523	-1.31573
Afu6g03990	0	-0.817723	-0.772837	-0.533098	0.443289	-0.218058
Afu6g04030	0	0.13027	0.107584	-0.0340995	-0.541495	-0.932704
Afu6g04070	0	-0.0366704	0.149581	0.342726	-0.464843	0.680595
Afu6g04110	0	-2.58161	-2.74926	-1.83943	-1.00326	-1.02477
Afu6g04250	0	-1.01164	-1.0125	0.0388713	0.448638	0.568413
Afu6g04270	0	0.149637	0.339681	1.36344	1.22681	2.71733
Afu6g04300	0	-1.74403	-2.31761	-1.91306	-1.13373	-3.15089
Afu6g04310	0	-1.05727	-1.50742	-0.612453	-0.490516	-0.548926
Afu6g04370	0	-1.25345	-1.23584	-1.76748	-2.89264	-1.8186
Afu6g04380	0	-0.970432	-1.67338	-1.35125	-2.41259	-2.74808
Afu6g04460	0	-0.735961	-0.135042	0.513941	-2.24391	-0.16571
Afu6g04470	0	1.40227	1.15945	1.02086	-0.0931991	-0.151769
Afu6g04510	0	-0.120943	-0.487523	-0.518523	0.85126	0.407588
Afu6g04520	0	-0.730502	-0.915306	0.0812382	0.616791	0.508042
Afu6g04560	0	-0.951968	-1.77483	-0.957402	-1.02885	-0.772602
Afu6g04570	0	-1.27633	-2.62237	-1.85752	1.68797	-0.128944
Afu6g04600	0	-1.51765	-1.74783	-1.36448	-0.588247	-0.925212
Afu6g04620	0	-0.178039	-0.724117	-0.49579	0.37453	0.527804
Afu6g04650	0	-0.545599	-0.66187	-0.132695	-0.00425249	-0.43796
Afu6g04680	0	-1.15343	0.299999	0.0744296	-0.0857829	-0.544935
Afu6g04710	0	0.658455	0.197376	0.621852	-0.58951	0.0616779
Afu6g04730	0	-0.730127	-1.25668	-0.840448	0.138095	-0.234038
Afu6g04740	0	-0.522578	-1.10951	-0.648706	-0.619286	0.109662
Afu6g04790	0	0.178199	-0.466646	0.0914974	0.106428	-0.01256
Afu6g04800	0	-0.744589	-0.73992	-0.128874	-1.08339	0.221266
Afu6g04840	0	-0.217843	-0.493253	0.00418343	0.816288	0.666714
Afu6g04860	0	-1.40665	-1.26191	-0.574658	-0.886456	-1.06922
Afu6g04920	0	0.766945	-0.240666	-0.586676	-3.11569	-1.33223
Afu6g04960	0	-0.969582	-0.881928	-0.680277	-2.1687	-1.22153
Afu6g04970	0	-0.735391	-1.84879	-1.49807	-0.64578	-0.912674
Afu6g05040	0	-1.13188	-1.27079	-1.13138	-0.0525479	0.969637
Afu6g05110	0	-1.43763	-1.62751	-1.33716	-1.09261	-0.776092
Afu6g05120	0	-0.348459	-0.432152	0.070282	0.111623	-1.63896
Afu6g05130	0	-1.04633	-0.840896	-0.153143	0.863305	0.318692
Afu6g05140	0	-0.422675	-0.985888	-1.57059	-2.60703	-1.74572
Afu6g05200	0	-1.906	-2.30323	-2.61376	-0.830678	-1.00633
Afu6g05210	0	0.0767385	-1.05576	-0.122584	1.18467	1.15023
Afu6g05240	0	-0.675273	-0.117462	-0.0933887	0.112921	0.114965
Afu6g05260	0	-1.63068	-0.951682	-0.464626	0.144559	-0.22746
Afu6g05310	0	-1.42855	-0.695931	-0.246607	-0.842956	-0.207886
Afu6g06370	0	-0.322959	-1.68732	-1.82087	0.190344	-0.278254
Afu6g06390	0	2.2305	2.15391	1.44911	0.128135	0.413318
Afu6g06420	0	-1.42062	-0.60659	0.140101	0.0322389	-0.131526
Afu6g06430	0	-1.37169	-1.1576	-0.684345	0.34269	0.208927
Afu6g06460	0	2.25963	1.26344	0.49399	0.907059	1.35208
Afu6g06470	0	9.42664	8.87609	7.82339	5.88514	7.33391
Afu6g06490	0	0.341008	0.899857	1.0295	1.30531	0.771964
Afu6g06510	0	0.644613	0.802035	1.52512	1.04176	0.432856
Afu6g06580	0	0.188371	-1.10284	-1.6574	-0.220371	-1.52723
Afu6g06620	0	0.0981409	-0.136731	0.390613	1.60783	1.11637
Afu6g06640	0	-0.87082	-1.03839	-1.13441	-1.78688	-2.423
Afu6g06680	0	-0.453484	-1.2696	-0.158191	0.0801637	0.297741
Afu6g06720	0	1.46812	1.1784	0.84066	0.455586	0.265267
Afu6g06750	0	0.405144	-0.785975	-0.735326	0.615734	-0.0426859
Afu6g06830	0	-0.0120488	-0.996593	-1.3078	-1.2254	-1.70896
Afu6g06900	0	-0.300376	-0.898598	-1.05049	-0.3631	0.43845
Afu6g07120	0	2.31783	1.93787	1.63533	1.22857	2.31997
Afu6g07140	0	2.53	2.24528	1.6149	0.449765	0.122905
Afu6g07160	0	-0.987386	-1.05476	0.0591814	-0.870954	0.0501624
Afu6g07280	0	-1.7812	-1.61297	0.0147737	-0.502979	-0.647418
Afu6g07290	0	-0.745323	-0.799547	0.214384	0.155602	-0.0933995
Afu6g07340	0	-1.37157	-2.05308	-1.54458	-1.22382	-0.801419
Afu6g07360	0	0.344955	-0.904303	-0.059372	0.735433	0.35875
Afu6g07440	0	1.96333	2.9437	3.20008	1.81735	2.2947
Afu6g07470	0	2.8738	3.31703	2.76548	1.04147	1.64452
Afu6g07500	0	-0.54141	0.274056	0.519705	-0.0685216	0.466039
Afu6g07510	0	-0.154907	-0.266753	-0.202723	-0.733865	-1.47511
Afu6g07520	0	0.438418	0.0855174	0.260845	-0.220534	-1.6809
Afu6g07530	0	-0.669685	-1.39311	-2.20413	-1.46485	-1.68794
Afu6g07540	0	-1.2377	-1.99288	-1.42609	-0.559481	-0.341344
Afu6g07620	0	0.0813555	-0.923468	-0.892855	0.498727	0.0606976
Afu6g07670	0	-1.28557	-1.91918	-1.22348	-1.79367	-2.06665
Afu6g07710	0	0.284023	0.549323	0.490332	2.64926	4.02087
Afu6g07720	0	0.559647	-0.471616	0.433983	3.07883	3.84874
Afu6g07740	0	1.34259	-0.290024	0.367162	2.9803	2.58855
Afu6g07750	0	1.88363	0.732237	1.52804	3.04089	3.05513
Afu6g07770	0	-0.98049	-1.9841	-2.55472	-1.53888	-0.453797
Afu6g07810	0	-1.05887	-0.933165	-0.605531	-0.250616	0.578436
Afu6g07870	0	3.17423	2.13936	0.580672	0.0765168	-0.223914
Afu6g07880	0	4.72159	4.10524	2.20179	0.861554	0.954136
Afu6g07900	0	1.79282	0.517483	-0.0970377	-1.48284	-1.23822
Afu6g07930	0	-0.22091	-0.672067	-0.0139315	1.22293	0.196079
Afu6g07980	0	1.52261	1.01264	0.287835	-0.844815	0.412467
Afu6g07990	0	4.01542	3.64272	1.48757	0.114451	0.388037
Afu6g08000	0	4.83339	3.60897	2.23455	1.09377	2.87411
Afu6g08030	0	-0.788336	-1.1928	-1.42964	-0.18466	-1.415
Afu6g08040	0	2.42058	2.86001	2.0018	0.133163	-0.333993
Afu6g08130	0	-0.342623	-1.06095	-1.22685	1.12167	0.589834
Afu6g08180	0	2.43112	1.59067	0.000912762	-1.17703	-0.850039
Afu6g08200	0	-1.0754	-2.091	-1.11179	-0.449352	0.288821
Afu6g08220	0	0.698593	0.990613	1.66204	1.024	1.79562
Afu6g08240	0	0.334802	0.317695	0.000686335	1.43203	0.756034
Afu6g08360	0	-0.741001	-0.808938	-0.397475	0.0488497	0.202192
Afu6g08440	0	-0.962921	-1.37869	-1.37303	-2.15352	-2.17515
Afu6g08630	0	0.0225129	-0.69621	-0.946738	0.0695225	-0.360998
Afu6g08660	0	-1.96407	-2.14937	-2.2817	-1.93266	-1.57978
Afu6g08730	0	1.20175	0.983206	0.688989	-0.872926	-1.75422
Afu6g08740	0	0.911456	1.39732	2.5185	-0.253139	1.02609
Afu6g08750	0	2.65977	3.44314	3.7017	2.91887	4.47166
Afu6g08760	0	4.53738	5.3064	5.49581	3.52382	5.75265
Afu6g08770	0	2.08847	1.70156	2.36966	1.11097	1.13066
Afu6g08780	0	-0.14015	-0.452407	-0.0160195	-0.396906	0.83824
Afu6g08810	0	0.0708498	-0.944101	-0.583676	0.650781	0.186745
Afu6g08830	0	1.09702	0.994194	1.45323	1.30688	3.16932
Afu6g08850	0	0.0475151	0.0905826	-0.927329	-1.61631	-1.49805
Afu6g08860	0	0.499051	1.52732	1.48483	0.842932	2.0477
Afu6g08880	0	-1.2896	-0.926151	0.0649295	0.236941	-0.179782
Afu6g08890	0	3.57919	3.33924	2.51684	1.20767	1.12598
Afu6g08930	0	0.664915	0.34425	0.218572	-0.0484182	-0.874582
Afu6g08940	0	0.406359	1.09961	1.17642	0.0561356	-1.07519
Afu6g08960	0	-0.835722	-1.35912	-1.36473	-0.650924	-0.865716
Afu6g09000	0	2.06893	1.97363	2.44459	0.69334	1.10986
Afu6g09010	0	0.941569	2.01862	2.00836	2.23355	1.58783
Afu6g09020	0	-0.77626	-0.376918	0.01574	0.232367	-0.431486
Afu6g09090	0	2.65817	2.74338	1.69802	-0.56902	-0.00784315
Afu6g09100	0	1.27893	1.3557	0.150546	-2.03398	-1.37791
Afu6g09110	0	2.40308	2.39329	0.800533	0.0106711	0.23729
Afu6g09140	0	0.0992845	-0.559685	0.495339	2.32853	3.84684
Afu6g09180	0	-1.48689	-1.14022	-0.549579	0.28267	0.22858
Afu6g09310	0	2.61533	2.10435	0.683212	-0.204199	-1.08836
Afu6g09320	0	-1.12754	-1.84357	-2.24755	-0.338863	-0.698471
Afu6g09330	0	-0.680152	-1.15312	-1.43754	-1.35728	-1.94866
Afu6g09380	0	3.94602	3.35912	2.11352	0.371704	0.695418
Afu6g09390	0	1.77239	1.21285	0.550897	-0.434192	-0.578826
Afu6g09430	0	-1.24595	-1.36698	-1.86257	-2.25288	-1.6294
Afu6g09460	0	0.116894	0.271248	-0.376134	-2.87019	-3.52616
Afu6g09470	0	0.166121	0.288917	-0.153048	-2.65283	-2.9734
Afu6g09480	0	-1.11313	-0.701504	-1.02034	-2.84645	-3.56275
Afu6g09520	0	0.643584	0.834911	0.975257	0.423462	-0.500545
Afu6g09740	0	0.304559	-0.291152	-0.829171	-3.16817	-2.58389
Afu6g09930	0	1.12798	1.18834	1.24948	0.446524	1.22277
Afu6g09940	0	0.876123	1.31897	0.422913	-0.141335	-0.57287
Afu6g09980	0	-1.11308	-1.49746	0.150207	-0.234918	-0.316057
Afu6g09990	0	-3.55691	-2.97176	-1.89056	0.3181	-0.22828
Afu6g10030	0	-1.68822	-1.39168	-0.874489	-1.46263	-1.23232
Afu6g10040	0	-1.11116	-0.99305	-1.05937	-1.97658	2.64691
Afu6g10060	0	0.085276	-0.499206	-0.664224	-0.171133	0.130645
Afu6g10080	0	0.612265	-0.107733	-0.591199	0.312357	-0.719585
Afu6g10110	0	-0.12745	0.240615	-0.400049	-1.79626	-1.0604
Afu6g10120	0	-0.110797	-0.814292	-1.16774	-1.76998	-2.87144
Afu6g10220	0	-0.0366671	-0.432337	-0.532219	-1.61731	-1.30009
Afu6g10260	0	1.45627	1.86304	2.77964	0.986128	1.5655
Afu6g10270	0	0.692159	0.780708	1.50557	0.874435	0.534213
Afu6g10280	0	-0.631043	-1.2832	-1.01567	-2.26029	-3.02207
Afu6g10380	0	-1.07255	-1.26032	0.464883	0.511442	0.378341
Afu6g10410	0	0.113504	-0.480392	0.155306	0.942786	0.468047
Afu6g10440	0	-1.31143	-1.39371	0.255819	0.318423	0.135161
Afu6g10450	0	1.22061	0.552279	-0.104359	-1.77536	-1.28257
Afu6g10470	0	5.66905	5.55121	4.65806	1.67233	2.13378
Afu6g10480	0	1.37913	0.393031	0.661503	-0.141468	0.210237
Afu6g10520	0	2.82848	2.30799	2.11144	0.745254	1.0071
Afu6g10540	0	3.73105	3.07474	2.35687	0.53185	1.97262
Afu6g10600	0	-2.29811	-2.02082	-0.943713	-0.591219	-0.700352
Afu6g10610	0	-1.25913	-2.17448	-1.77297	-1.36721	-2.65636
Afu6g10620	0	-1.14872	-1.83236	-0.746993	-0.0044121	-0.901295
Afu6g10650	0	-1.23292	-2.83507	-3.44392	-3.74095	-3.77289
Afu6g10660	0	-0.60904	-1.89915	-2.45029	-3.47783	-3.55595
Afu6g10700	0	1.68201	2.00452	2.41948	1.73537	3.07076
Afu6g10720	0	-1.52125	-1.10789	-1.40531	-2.51301	-0.706787
Afu6g10760	0	0.688792	-0.463578	-0.175189	1.41628	1.32103
Afu6g10830	0	-1.34509	-1.4735	-0.524091	0.489208	-0.900122
Afu6g10870	0	0.241379	0.724996	0.0704735	-1.1251	-0.741777
Afu6g10880	0	0.652111	0.111038	0.559016	1.38481	2.43573
Afu6g10890	0	-0.138795	1.50277	2.22905	1.65545	0.710765
Afu6g10900	0	-1.6972	0.780477	0.0014993	-0.660454	-0.68419
Afu6g10920	0	1.35655	1.78896	1.64588	0.551447	1.09944
Afu6g10970	0	-1.5976	-1.02848	-1.76278	-1.32078	-1.92116
Afu6g10990	0	-2.50525	-2.85351	-1.42544	-1.53751	-0.749631
Afu6g11010	0	-0.751917	-1.39652	-0.0111978	0.94186	1.08889
Afu6g11190	0	-0.402405	-0.674859	0.314711	-0.0396982	0.172171
Afu6g11260	0	-0.55341	-1.59707	-1.98052	0.624057	-0.812251
Afu6g11310	0	-0.884755	-1.37841	-0.664023	2.36588	1.06146
Afu6g11380	0	-1.89274	-1.91273	-1.59049	-0.692032	-1.0033
Afu6g11390	0	-0.91907	-1.54476	-1.21884	-0.339259	-0.43494
Afu6g11400	0	-1.64618	-0.0932446	0.548034	0.716358	0.172216
Afu6g11410	0	2.87363	2.79093	1.47694	0.543855	1.41351
Afu6g11430	0	0.923375	4.61584	5.58073	5.11609	7.31421
Afu6g11890	0	-2.27292	-3.21457	-3.84482	-0.167459	-2.65508
Afu6g12160	0	5.91779	5.33039	3.87133	0.647556	1.51259
Afu6g12170	0	0.106628	-0.275108	-0.467437	-0.720321	-0.764205
Afu6g12180	0	1.75308	1.87322	2.4069	-0.732483	-3.80427
Afu6g12260	0	-0.976969	-0.947961	-0.236163	1.19004	0.42343
Afu6g12270	0	-1.36327	-1.26242	-0.705274	0.700372	-0.163788
Afu6g12280	0	-0.295868	-1.27665	-1.37509	0.355716	-0.0748716
Afu6g12290	0	0.507857	0.673552	1.01864	0.635228	-0.833341
Afu6g12300	0	-0.790225	-1.26769	-1.67011	-1.02391	-0.930915
Afu6g12310	0	0.273861	0.230778	-0.106129	-0.886009	-0.0137834
Afu6g12340	0	-1.86338	-1.1056	0.107501	0.783329	0.841646
Afu6g12350	0	0.282988	0.973179	1.26942	-0.557109	-0.272928
Afu6g12360	0	-1.59087	-1.83602	-0.51644	0.2046	1.13751
Afu6g12390	0	-2.2193	-2.47412	-1.61056	-0.496902	-0.824793
Afu6g12420	0	-1.36941	-1.17052	-1.68603	-0.178781	1.36832
Afu6g12440	0	2.06981	2.84171	2.76361	1.60292	1.5984
Afu6g12450	0	0.610598	1.10865	1.77077	-0.50202	-1.47505
Afu6g12460	0	-0.911407	-0.832161	-0.413875	-0.84491	-1.73298
Afu6g12540	0	-0.315049	2.94323	2.8086	2.04509	1.8605
Afu6g12550	0	-1.43909	-0.802137	-1.15428	-0.216541	0.0734857
Afu6g12570	0	-0.805709	-0.143336	0.271187	0.330224	-0.509501
Afu6g12580	0	-0.994096	-1.03062	-1.17336	-0.0909368	-0.729962
Afu6g12630	0	-2.63796	-3.86793	-1.77537	-0.923604	-0.781475
Afu6g12650	0	0.847047	1.54482	1.80536	1.32573	1.58148
Afu6g12660	0	-1.46758	-2.54211	-2.93121	-0.611177	-1.87151
Afu6g12680	0	1.07477	0.981385	1.39229	1.75841	1.6818
Afu6g12690	0	-0.933324	-1.56472	-0.229297	0.033919	0.382631
Afu6g12720	0	-1.15532	-1.72451	-2.0427	-0.770912	-0.983107
Afu6g12730	0	1.85285	0.0480826	0.118195	-0.595216	-0.599784
Afu6g12740	0	-0.132088	-0.913343	-0.936502	-0.308786	0.882687
Afu6g12760	0	-2.04079	-1.80248	-0.645813	-0.131449	-0.856115
Afu6g12790	0	-0.244707	-1.32111	-1.16389	1.02217	0.375278
Afu6g12820	0	-1.7492	-1.98661	-0.381546	0.516535	-0.716359
Afu6g12830	0	-1.37097	-2.07017	-0.482986	-0.00889127	-0.797171
Afu6g12870	0	-2.18209	-2.03437	-0.998685	0.516366	0.313611
Afu6g12900	0	-0.671604	0.218341	0.154605	1.09955	1.34296
Afu6g12930	0	-0.0600984	-1.80606	-1.06498	3.59592	2.36994
Afu6g12940	0	-0.31479	0.149455	0.3369	-0.634886	1.54303
Afu6g12950	0	-1.46626	-1.2251	-0.276055	-0.940818	-1.1758
Afu6g13030	0	-0.906099	0.397433	1.19158	1.18739	0.870695
Afu6g13060	0	-1.47565	-1.58545	-1.02503	-0.526244	-1.1605
Afu6g13130	0	0.172047	0.801137	1.07256	0.736811	0.369021
Afu6g13140	0	-0.661186	-0.960393	-1.29631	-1.72305	-1.88881
Afu6g13170	0	-0.115717	-0.827676	-0.372981	0.145967	1.42221
Afu6g13190	0	1.06872	2.22279	1.89318	1.13568	1.68731
Afu6g13220	0	-0.0285868	2.19118	0.976937	1.00375	0.125905
Afu6g13230	0	-0.144683	0.230276	0.970636	1.16998	1.28204
Afu6g13250	0	-1.35225	-2.04954	-2.75156	-1.15301	-1.58736
Afu6g13300	0	0.0468569	-0.0230921	0.340179	0.892431	0.605676
Afu6g13330	0	0.731008	1.68107	1.93453	-1.72619	-1.88244
Afu6g13390	0	2.70145	2.38354	0.762462	-1.60877	-1.80497
Afu6g13420	0	2.67614	2.29292	2.0544	1.06834	0.694598
Afu6g13450	0	0.706962	0.432044	0.327877	-0.198811	0.140922
Afu6g13500	0	3.37555	3.4356	2.17201	0.924937	0.0447249
Afu6g13510	0	2.65888	2.18853	0.859228	-0.36659	-0.953708
Afu6g13540	0	-0.30049	-0.549041	1.54145	0.949378	-0.132712
Afu6g13550	0	-0.78756	-2.27923	-2.69166	0.329161	-0.951501
Afu6g13620	0	-1.52162	-1.38354	-1.08181	-2.65151	-1.20963
Afu6g13640	0	1.61307	1.99609	1.18322	0.33416	0.488482
Afu6g13660	0	-0.721622	-0.67324	-0.534869	-1.09078	-0.438462
Afu6g13670	0	0.2843	0.446636	0.4234	-0.568728	-1.25385
Afu6g13790	0	-1.42719	-1.84778	-3.03049	-1.5952	-0.902756
Afu6g13800	0	-1.01762	-1.77078	-2.4995	-0.870483	-0.70596
Afu6g14060	0	1.42294	1.48179	0.403283	0.503819	0.742361
Afu6g14090	0	0.0508291	-0.561411	-1.59569	-0.743958	-2.82869
Afu6g14100	0	-0.0580254	0.0482324	1.12324	2.44208	1.16374
Afu6g14120	0	0.635283	1.20902	2.16863	-0.137985	0.620461
Afu6g14130	0	2.44752	3.74579	2.97822	1.43781	1.63423
Afu6g14200	0	-0.364655	-0.120977	0.930466	1.39627	2.88458
Afu6g14210	0	1.12022	1.76638	2.63268	1.20725	2.14863
Afu6g14230	0	0.861987	0.770402	0.532705	0.172474	0.166
Afu6g14240	0	0.0854777	-0.624415	0.808057	1.22044	1.55437
Afu6g14250	0	-1.79869	-1.97255	-0.502099	-0.249962	-0.72184
Afu6g14280	0	-0.41371	-0.116206	-0.379674	-0.128836	-3.50373
Afu6g14340	0	-2.28876	-2.58139	-3.36648	-1.07633	-2.33019
Afu6g14460	0	0.196925	-1.08923	-0.916913	0.742502	1.67809
Afu6g14510	0	-0.273352	-0.378133	-0.433893	-1.01943	-0.0104081
Afu6g14650	0	-1.64407	-1.25707	-1.51924	-3.36449	-3.84815
Afu7g00100	0	0.184997	0.238244	-0.336679	-2.90518	-3.33624
Afu7g00150	0	2.1536	1.81093	2.04985	-0.505427	0.521143
Afu7g00170	0	1.00237	0.766836	0.552821	0.0781647	0.255453
Afu7g00260	0	1.89202	1.71664	1.05879	0.73602	1.10008
Afu7g00280	0	-0.15717	-0.0495419	-0.858644	-0.699715	-0.467304
Afu7g00290	0	1.68166	1.02814	0.581409	-0.809408	-0.165786
Afu7g00340	0	0.381386	0.650742	1.02918	2.01989	3.79229
Afu7g00450	0	0.150663	-0.561491	-1.5231	-2.5841	-3.26641
Afu7g00690	0	1.18083	1.03442	0.569648	0.00752515	0.381195
Afu7g00850	0	0.66152	-0.887527	-1.89271	-1.21226	-3.52778
Afu7g00920	0	1.72067	2.18917	2.04286	0.0967459	0.283229
Afu7g00930	0	1.47456	2.19533	1.79435	0.512737	0.703384
Afu7g00950	0	1.22604	1.96152	2.65515	0.368972	-1.26259
Afu7g01000	0	-0.24226	1.69741	4.13331	5.98229	8.29101
Afu7g01220	0	-2.51675	-3.32411	-2.72103	-0.584819	-0.582882
Afu7g01260	0	-0.669353	-0.628782	-0.994353	-1.09183	-1.07337
Afu7g01270	0	0.362058	-0.0874125	-0.18296	-2.06488	-1.83936
Afu7g01290	0	-0.987485	-1.37161	-0.914135	-1.66702	-0.958286
Afu7g01320	0	0.512139	0.335236	0.759578	0.0229415	0.820312
Afu7g01340	0	0.612637	0.41292	0.898289	1.54242	1.96349
Afu7g01360	0	0.593622	1.04916	0.329707	-0.866466	-0.717681
Afu7g01370	0	-0.757092	-0.968966	0.980708	1.20312	2.03651
Afu7g01400	0	-0.814327	-0.72487	-1.23335	0.0769887	-0.449095
Afu7g01410	0	-1.06716	-0.383774	0.883327	-0.307379	-0.824684
Afu7g01460	0	-1.37978	-2.9444	-3.36326	-0.209315	-0.932812
Afu7g01480	0	-1.45009	-1.3376	-0.0788421	1.50479	0.556331
Afu7g01490	0	-1.7712	-1.90247	-1.6296	0.252167	-0.555978
Afu7g01530	0	0.016392	0.161165	-0.102088	-0.461455	0.538269
Afu7g01590	0	-0.693954	-0.932666	0.288261	1.08265	1.38212
Afu7g01600	0	-2.18763	-1.56172	-0.504763	0.00450524	-0.0287589
Afu7g01720	0	2.18414	2.26297	2.22136	1.20988	1.07124
Afu7g01730	0	1.02943	1.28253	1.1392	-0.285008	-1.17228
Afu7g01840	0	-0.0203299	-0.852464	-1.37233	0.161326	-0.447319
Afu7g01850	0	0.949853	0.445333	-0.206722	-0.604973	-0.0526763
Afu7g01860	0	5.23738	5.76355	5.13064	3.11814	5.14891
Afu7g01900	0	0.100695	-0.155322	-0.410016	0.270406	-0.843224
Afu7g01920	0	-0.995931	0.19805	0.998475	1.21864	0.729295
Afu7g01930	0	-1.72757	-2.77867	-3.20113	-0.381109	-4.82112
Afu7g01980	0	-0.172856	0.0122232	0.521541	-0.536391	0.857686
Afu7g02000	0	-0.717588	-0.541962	-1.24956	-0.389217	-0.808625
Afu7g02050	0	0.802531	0.636677	0.830729	-0.0895515	0.650227
Afu7g02110	0	-1.19119	-0.242999	0.155832	-0.921357	-1.10819
Afu7g02140	0	-1.06845	-2.09	-2.49452	-0.174566	-1.14648
Afu7g02150	0	0.0398611	-0.399159	-0.285106	-0.828772	0.179657
Afu7g02160	0	-1.47487	-1.22371	-1.32268	-2.04856	-2.72287
Afu7g02180	0	-0.439505	-0.433608	1.17438	0.841506	1.43199
Afu7g02190	0	-0.930412	-1.43197	-1.93943	1.27892	-0.465376
Afu7g02220	0	-1.06966	-0.998649	-1.46571	-2.94224	-3.7598
Afu7g02230	0	-1.18491	-1.86598	-0.606276	1.49273	0.586625
Afu7g02260	0	-1.13295	-0.867465	-0.00159556	0.596479	0.195089
Afu7g02270	0	-0.972807	-0.652862	-0.496333	-0.00240468	-0.198153
Afu7g02310	0	-1.60746	-2.27883	-1.9847	-1.3398	-3.00807
Afu7g02350	0	-1.5793	-1.78167	-0.81209	-0.947133	-1.12115
Afu7g02420	0	-0.996039	-1.29148	-2.29985	-3.13045	-3.17323
Afu7g02460	0	0.530547	-0.00974085	-0.802447	0.05818	-1.747
Afu7g02470	0	-0.924216	-1.38419	-1.24104	-1.01129	-1.91491
Afu7g02500	0	0.0957351	-0.0806738	-0.873088	1.34566	2.30272
Afu7g02510	0	-0.821325	-0.879454	-1.05796	-0.321614	0.618083
Afu7g02570	0	-0.811116	-0.607497	0.365346	0.384972	0.978817
Afu7g02580	0	0.934429	1.52416	0.725051	-0.0375698	0.159193
Afu7g02610	0	-1.63815	-2.01705	-1.68591	0.361202	-0.0701415
Afu7g03640	0	-0.750834	-0.685484	-0.0304757	0.48228	0.618456
Afu7g03660	0	-0.826585	-1.10548	-0.48093	-1.18134	-0.0462284
Afu7g03690	0	-1.8289	-1.00052	-0.914851	0.115277	0.176933
Afu7g03720	0	-0.936326	-0.391454	0.106115	-0.155111	0.0866012
Afu7g03730	0	-0.379266	-1.12771	-1.06585	-0.629627	-1.39665
Afu7g03740	0	-1.92232	-3.04316	-2.66575	-2.92836	-2.94475
Afu7g03770	0	0.596652	0.448884	0.304931	-1.0495	-1.13733
Afu7g03780	0	-0.0175566	0.645299	1.62458	-0.0895249	0.712741
Afu7g03810	0	0.816603	1.15848	0.684381	-0.105035	0.00453194
Afu7g03920	0	1.72008	1.28678	1.63401	0.0385219	0.517722
Afu7g03970	0	-0.181232	-1.06057	-1.90216	1.0247	0.923765
Afu7g04040	0	-0.460647	-0.873884	-1.00912	-0.327616	-0.473842
Afu7g04070	0	-0.990495	-1.97564	-2.24261	1.45251	0.560788
Afu7g04110	0	-0.69877	-0.861938	-0.416942	0.292544	-0.346277
Afu7g04190	0	-2.64148	-3.44901	-3.01987	-2.18505	-2.54065
Afu7g04210	0	-1.10034	-1.39434	-0.0224852	-0.0379461	0.507654
Afu7g04220	0	-1.84164	-1.6562	0.0137859	-1.04615	0.493784
[truncated: 201 more rows]
