# Supplementary material for: Exploring temporal transcription regulation structure of Aspergillus fumigatus in heat shock by state space model
Source: BMC Genomics. 2009 Jul 8;10:306. doi: 10.1186/1471-2164-10-306 (PMC2714559; doi:10.1186/1471-2164-10-306)
Supplement: Additional file 3 — The node index and its corresponding gene. This Exel file contains the gene information corresponding to each node in network estimated by state space model. [file 1471-2164-10-306-S3.xls]

## Sheet: Sheet1
Gene Name	Description	Node Index
AFU1G00120	hypothetical protein	1
AFU1G00230	hypothetical protein	2
AFU1G00410	cutinase transcription factor 1 beta	3
AFU1G00420	CarboxypeptidaseS1,putative	4
AFU1G00440	conserved hypothetical protein	5
AFU1G00460	oxidoreductase, GMC family CC0945 [imported]	6
AFU1G00470	Betainealdehydedehydrogenase,putative	7
AFU1G00500	FMNdependentdehydrogenase,putative	8
AFU1G00530	Thermoresistantgluconokinasefamilyprotein	9
AFU1G00580	TranscriptionalregulatorPacG/VIB-1	10
AFU1G00600	0910001K20Rik protein, putative	11
AFU1G00940	putative Tc1-mariner class transposase/IS630-Tc1 homolog	12
AFU1G01020	KIAA0697 protein	13
AFU1G01170	hypothetical protein	14
AFU1G01350	hypothetical protein	15
AFU1G01380	Alpha-1,6-mannosyltransferasesubunit	16
AFU1G01400	hypothetical protein	17
AFU1G01490	hypothetical protein	18
AFU1G01600	Deoxyribodipyrimidinephoto-lyasePhr1,putative	19
AFU1G01720	ProteinkinaseandribonucleaseIre1,putative	20
AFU1G01780	Alcoholdehydrogenase,putative	21
AFU1G01800	related to PUTATIVE TARTRATE TRANSPORTER	22
AFU1G01970	mutant VeA1 protein	23
AFU1G02010	C2H2fingerdomainprotein,putative	24
AFU1G02030	Eukaryotictranslationinitiationfactor3subunitEifCb,putative	25
AFU1G02070	CytochromeC1/Cyt1,putative	26
AFU1G02080	hypothetical protein	27
AFU1G02110	Phe-inhibitedDAHPsynthaseAroG	28
AFU1G02140	GlycogendebranchingenzymeGdb1,putative	29
AFU1G02150	Glycerol3-phosphatedehydrogenase	30
AFU1G02280	conserved hypothetical protein	31
AFU1G02340	hypothetical protein	32
AFU1G02390	Alpha/betahydrolase,putative	33
AFU1G02410	rvb2,RuvB-likehelicase2	34
AFU1G02460	DNA-directedRNApolymeraseIII,betasubunit,putative	35
AFU1G02550	Tubulinalpha-1subunit	36
AFU1G02570	Aspartyl-tRNAsynthetase,cytoplasmic	37
AFU1G02580	Lipase,putative	38
AFU1G02590	RNApolymeraseIspecifictranscriptioninitiationfactorRRN3superfamily	39
AFU1G02600	hypothetical protein	40
AFU1G02630	WD repeat protein; periodic tryptophan protein 1 homolog	41
AFU1G02700	Zincmetallopeptidase,putative	42
AFU1G02730	Mitochondrialphosphatecarrierprotein	43
AFU1G02760	CellcycleinhibitorNif1,putative	44
AFU1G02800	ClassVchitinase,putative	45
AFU1G02910	hypothetical protein	46
AFU1G02930	Calmodulin,putative	47
AFU1G02970	Salicylatehydroxylase,putative	48
AFU1G02980	6-phosphogluconolactonase,putative	49
AFU1G02990	unnamed protein product	50
AFU1G03020	Dolicholphosphate-mannosebiosynthesisregulatoryproteinDpm2,putative	51
AFU1G03040	conserved hypothetical protein	52
AFU1G03050	ATP-dependentDNAhelicasemph1	53
AFU1G03060	F-actin-cappingproteinsubunitbeta	54
AFU1G03080	Proteinphosphatasemethylesterase1	55
AFU1G03090	conserved hypothetical protein	56
AFU1G03110	60SribosomalproteinL29,putative	57
AFU1G03150	C-14sterolreductase	58
AFU1G03380	UDP-N-acetylglucosaminyltransferase	59
AFU1G03390	60SribosomalproteinL12	60
AFU1G03400	Proteintransportproteinsec23	61
AFU1G03450	Calpain-likeproteasePalBory	62
AFU1G03500	TopoisomeraseI	63
AFU1G03510	ATPsynthasegammachain,mitochondrial,putative	64
AFU1G03610	hypothetical protein	65
AFU1G03630	GPIanchoredserine-threoninerichprotein	66
AFU1G03650	hypothetical protein	67
AFU1G03660	Acidphosphatase,putative	68
AFU1G03690	conserved hypothetical protein	69
AFU1G03730	MFStransporter,putative	70
AFU1G03740	Glutamatecarboxypeptidase,putative	71
AFU1G03760	conserved hypothetical protein	72
AFU1G03860	Acetamidaseregulatoryprotein	73
AFU1G03910	hypothetical protein	74
AFU1G03930	hypothetical protein	75
AFU1G03940	Unknown, putative	76
AFU1G03950	CytochromeP450sterolC-22desaturase,putaitve	77
AFU1G03970	MitochondrialtranslationinitiationfactorIF-2,putative	78
AFU1G03980	hypothetical protein	79
AFU1G03990	hypothetical protein	80
AFU1G04010	TBCdomainprotein,putative	81
AFU1G04020	Yip1 domain family	82
AFU1G04040	UbiquitinUbiA,putative	83
AFU1G04120	CoenzymeAtransferase,putative	84
AFU1G04130	Integrin-like repeats domain fused to lysozyme, LYCV glycosyl hydrolase	85
AFU1G04220	hypothetical protein	86
AFU1G04230	50SribosomalproteinYmL27	87
AFU1G04290	PlasmamembranephosphatetransporterPho87,putative	88
AFU1G04300	hypothetical protein	89
AFU1G04320	40SribosomalproteinS8e	90
AFU1G04340	SH3 domain protein	91
AFU1G04380	F-box domain protein	92
AFU1G04440	ProlineutilizationproteinPrnX-like,putative	93
AFU1G04450	siderophore biosynthesis protein, putative	94
AFU1G04470	Mitochondrialimportinnermembranetranslocasesubunittim10	95
AFU1G04480	stb2 protein, putative	96
AFU1G04500	unnamed protein product	97
AFU1G04510	Putativeuncharacterizedprotein	98
AFU1G04530	RibosomalL18aeproteinfamily	99
AFU1G04540	NADH-cytochromeb5reductase2	100
AFU1G04550	HMGboxprotein,putative	101
AFU1G04590	ada3 protein, putative	102
AFU1G04620	Alcoholdehydrogenase,zinc-containing,putative	103
AFU1G04650	transposase	104
AFU1G04660	60SribosomalproteinL15	105
AFU1G04680	NifU-relatedprotein	106
AFU1G04780	PeroxisomalABCtransporter	107
AFU1G04790	GeneralstressresponsephosphoproteinphosphatasePsr1/2,putative	108
AFU1G04840	MultipleRNA-bindingdomain-containingprotein1	109
AFU1G04860	hypothetical protein	110
AFU1G04880	conserved hypothetical protein	111
AFU1G04890	translocon subunit	112
AFU1G04900	Proliferatingcellnuclearantigen	113
AFU1G04930	hypothetical protein	114
AFU1G04950	Serine/threonineproteinphosphatasePP1,putative	115
AFU1G04960	LeucineRichRepeatdomainprotein	116
AFU1G04970	Patatin-likephospholipasedomain-containingproteinAFU1G04970	117
AFU1G04990	Proteinvts1	118
AFU1G05030	possible transposase	119
AFU1G05040	Proteinmitochondrialtargetingprotein	120
AFU1G05050	Cytosinedeaminase,putative	121
AFU1G05060	Uroporphyrinogendecarboxylase	122
AFU1G05080	60SribosomalproteinP0	123
AFU1G05120	Similar to serologically defined breast cancer antigen 84	124
AFU1G05160	DNA-directedRNApolymeraseI,II,andIIIsubunitRpb6	125
AFU1G05200	Eukaryotictranslationinitiationfactor3subunitEifCa,putative	126
AFU1G05210	G-proteincomplexgammasubunitGpgA,gpgA	127
AFU1G05240	PHDfingerandBAHdomainprotein	128
AFU1G05280	Golgicomplexcomponent	129
AFU1G05320	Disulfideisomerase,putative	130
AFU1G05340	40SribosomalproteinS19	131
AFU1G05390	MitochondrialADP,ATPcarrierprotein	132
AFU1G05420	SipA3	133
AFU1G05480	transposase	134
AFU1G05490	Histonedeacetylasecomplexsubunit	135
AFU1G05500	40SribosomalproteinS12	136
AFU1G05530	UridinenucleosidaseUrh1,putative	137
AFU1G05550	Putativeuncharacterizedprotein	138
AFU1G05620	Phenylalanyl-tRNAsynthetase,betasubunit	139
AFU1G05630	40SribosomalproteinS3,putative	140
AFU1G05640	Proteinphosphatase	141
AFU1G05680	hypothetical protein	142
AFU1G05760	ArseniteeffluxtransporterArsB,puative	143
AFU1G05840	Unknown, putative	144
AFU1G05850	Erythromycinesterase,putative	145
AFU1G05870	scs3 protein	146
AFU1G05880	hypothetical protein	147
AFU1G05900	DnaJandTPRdomainprotein	148
AFU1G05970	UbiquitinligasecomplexF-boxproteinGRR1,putative	149
AFU1G05980	AMP-bindingdomainprotein,putative	150
AFU1G05990	RibosomalproteinL16a	151
AFU1G06010	transposase	152
AFU1G06020	DnaJdomainprotein	153
AFU1G06030	AP-1adaptorcomplexsubunitgamma,putative	154
AFU1G06040	Sterolo-acyltransferase	155
AFU1G06050	Nucleotide-sugartransporter,putative	156
AFU1G06110	conserved hypothetical protein	157
AFU1G06170	ProteasomeregulatoryparticlesubunitRpt5,putative	158
AFU1G06190	HistoneH4argininemethyltransferaseRmtA	159
AFU1G06200	similar to yeast protein involved in Mn2+ homeostasis	160
AFU1G06210	N-acetylglucosamine-phosphatemutase	161
AFU1G06240	Riboflavinsynthase,alphasubunit	162
AFU1G06250	CAIB/BAIFfamilyenzyme	163
AFU1G06280	Short-chaindehydrogenase/reductasefamilyprotein,putative	164
AFU1G06300	Proteasomeregulatoryparticlesubunit	165
AFU1G06320	DUF887domainprotein	166
AFU1G06330	related to transport protein USO1, putative	167
AFU1G06340	60SribosomalproteinL27e	168
AFU1G06350	CAP20-like protein	169
AFU1G06390	TranslationelongationfactorEF-1alphasubunit,putative	170
AFU1G06420	SNF7familyprotein	171
AFU1G06440	MFSmultidrugtransporter,putative	172
AFU1G06480	hypothetical protein	173
AFU1G06530	Mitochondrialcarrierprotein	174
AFU1G06570	40SribosomalproteinS2,putative	175
AFU1G06630	CG7085-PC	176
AFU1G06670	hypothetical protein	177
AFU1G06690	unnamed protein product	178
AFU1G06710	T-complexprotein1,etasubunit,putative	179
AFU1G06720	HistoneacetyltransferaseSpt10,putative	180
AFU1G06740	Putativeuncharacterizedprotein	181
AFU1G06750	hypothetical protein	182
AFU1G06770	40SribosomalproteinS26	183
AFU1G06780	CBSandPB1domainprotein	184
AFU1G06790	Importinbeta-3subunit,putative	185
AFU1G06830	60s Acidic ribosomal protein superfamily	186
AFU1G06860	Proteinphophatase2Cfamilyprotein	187
AFU1G06910	Arabinogalactanendo-1,4-beta-galactosidaseGalA	188
AFU1G06920	Serine/threonineproteinkinase,putative	189
AFU1G06950	Lipoyltransferaseandlipoate-proteinligase,putative	190
AFU1G06960	PyruvatedehydrogenaseE1componentalphasubunit,putative	191
AFU1G06980	30SribosomalsubunitS4,putative	192
AFU1G06990	hypothetical protein	193
AFU1G07000	putative rad26 homolog uvsD	194
AFU1G07010	Phosphatidatecytidylyltransferase	195
AFU1G07070	Cyclin-dependentproteinkinaseregulatorPho80	196
AFU1G07110	related to export control protein CHS7	197
AFU1G07130	Dienelactonehydrolasefamilyprotein	198
AFU1G07140	C-24(28)sterolreductase	199
AFU1G07170	Na/Hantiporter,putative	200
AFU1G07180	RibonucleaseH,putative	201
AFU1G07190	hypothetical protein	202
AFU1G07210	conserved hypothetical protein	203
AFU1G07220	6-phosphofructo-2-kinase1	204
AFU1G07260	NUDIXfamilyhydrolase,putative	205
AFU1G07300	Tetracyclinetransporter,putative	206
AFU1G07310	conserved hypothetical protein	207
AFU1G07350	Mitochondrialescapeprotein2,mitochondrialprecursor	208
AFU1G07380	GlutamatesynthaseGlt1,putative	209
AFU1G07400	hypothetical protein	210
AFU1G07420	bet1 homolog, putative	211
AFU1G07440	MolecularchaperoneHsp70	212
AFU1G07450	MitochondrialGTP/GDPtransporterGgc1,putative	213
AFU1G07460	mitochondrial carrier protein	214
AFU1G07470	Autophagy-relatedprotein8precursor	215
AFU1G07480	CoproporphyrinogenIIIoxidase,putative	216
AFU1G07490	golgi-associated microtubule-binding protein HOOK3, putative	217
AFU1G07520	Dimericdihydrodioldehydrogenase,putative	218
AFU1G07530	Adenylatekinase,putative	219
AFU1G07590	neurofilament triplet H1 related protein [imported], putative	220
AFU1G07620	hypothetical protein	221
AFU1G07630	Zincknuckledomainprotein	222
AFU1G07670	conserved hypothetical protein	223
AFU1G07680	SecretionrelatedGTPaseSrgD	224
AFU1G07690	ProteinO-mannosyltransferase	225
AFU1G07720	FACTcomplexsubunitspt16	226
AFU1G08780	transposase	227
AFU1G08790	ExportinKapK	228
AFU1G08810	Glycerol-3-phosphatedehydrogenase,mitochondrial	229
AFU1G08850	Septin	230
AFU1G08880	Iron/coppertransporterAtx1,putative	231
AFU1G08890	hypothetical protein	232
AFU1G08900	CHYandRINGfingerdomainprotein,putative	233
AFU1G08920	IQ calmodulin-binding motif domain protein	234
AFU1G08980	MYG1	235
AFU1G09010	Methionyl-tRNAsynthetase	236
AFU1G09030	hypothetical protein	237
AFU1G09060	retinitis pigmentosa 1-like protein 1, putative	238
AFU1G09070	hypothetical protein	239
AFU1G09100	60SribosomalproteinL9,putative	240
AFU1G09130	conserved hypothetical protein	241
AFU1G09140	hypothetical protein	242
AFU1G09170	Proteinkinaseactivator	243
AFU1G09190	C6fingerdomainprotein,putative	244
AFU1G09200	RibosomebiogenesisproteinErb1,putative	245
AFU1G09230	HT014	246
AFU1G09280	Proteinphosphatase2C,putative	247
AFU1G09330	Eukaryotictranslationinitiationfactor3subunitEifCf,putative	248
AFU1G09400	R3Hdomainprotein,putative	249
AFU1G09440	40SribosomalproteinS23	250
AFU1G09450	TranslationregulatorGCD7	251
AFU1G09460	NIFdomainprotein	252
AFU1G09470	Aminotransferase,classV,putative	253
AFU1G09480	Vacuolarproteinsorting29,putative	254
AFU1G09500	Ubiquitin-proteinligase	255
AFU1G09550	conserved hypothetical protein	256
AFU1G09580	conserved hypothetical protein	257
AFU1G09670	HLHtranscriptionfactor	258
AFU1G09700	conserved hypothetical protein	259
AFU1G09770	La domain family	260
AFU1G09820	CG9063-PA, putative	261
AFU1G09830	Hsc70cochaperone	262
AFU1G09840	MitochondrialinnermembranetranslocasesubunitTIM44,putative	263
AFU1G09850	37SribosomalproteinS11,putative	264
AFU1G09930	GlyceroldehydrogenaseGcy1,putative	265
AFU1G09940	hypothetical protein	266
AFU1G09970	Eukaryotictranslationinitiationfactor3subunitEifCh,putative	267
AFU1G10040	HMGboxprotein,putative	268
AFU1G10130	Adenosylhomocysteinase	269
AFU1G10190	unnamed protein product	270
AFU1G10210	hypothetical protein	271
AFU1G10220	hypothetical protein	272
AFU1G10310	RNaseLinhibitoroftheABCsuperfamily,putative	273
AFU1G10340	Integralmembraneprotein,Mpv17/PMP22family,putative	274
AFU1G10370	MFSmultidrugtransporter,putative	275
AFU1G10380	NonribosomalpeptidesynthasePes1	276
AFU1G10430	hypothetical protein	277
AFU1G10470	Putativeuncharacterizedprotein	278
AFU1G10510	60SribosomalproteinL35	279
AFU1G10610	hypothetical protein	280
AFU1G10630	S-adenosylmethioninesynthetase	281
AFU1G10690	related to transcription factor TMF	282
AFU1G10710	Pre-mRNA-splicingfactorprp46	283
AFU1G10770	Neutralaminoacidpermease,putative	284
AFU1G10850	Ubiquitin-likemodifierSUMO,putative	285
AFU1G10880	P-typecalciumATPase,putative	286
AFU1G10900	conserved hypothetical protein	287
AFU1G10910	Tubulinbeta,putative	288
AFU1G10940	MAPkinasekinasekinaseSskB,putative	289
AFU1G10970	Coatomersubunitbeta,putative	290
AFU1G11080	Serine/threonineproteinkinaseKin1,putative	291
AFU1G11130	60SribosomalproteinL6	292
AFU1G11180	Heatshockprotein/chaperoninHSP78,putative	293
AFU1G11190	Eukaryotictranslationelongationfactor1subunitEef1-beta,putative	294
AFU1G11220	hypothetical protein	295
AFU1G11250	AfA24A6.015Peptidase,putative	296
AFU1G11430	hypothetical protein	297
AFU1G11450	myosin-related	298
AFU1G11460	1,3-beta-glucanosyltransferaseBgt1	299
AFU1G11470	Endosomalcargoreceptor	300
AFU1G11480	hypothetical protein	301
AFU1G11530	2,4-dihydroxyhept-2-ene-1,7-dioicacidaldolase	302
AFU1G11540	CG6198-PA	303
AFU1G11550	AfA5A2.015Ethanolaminekinase,putative	304
AFU1G11710	AfA28D10.020c60Sribosomalproteinl1-b,putative	305
AFU1G11760	hypothetical protein	306
AFU1G11770	SURF-4 protein	307
AFU1G11860	Mitochondrialimportreceptorsubunittom22	308
AFU1G11890	AfA28D1.001Serinepalmitoyltransferase2,putative	309
AFU1G11950	mucin, putative	310
AFU1G12000	NuclearandcytoplasmicpolyadenylatedRNA-bindingproteinpub1	311
AFU1G12030	Putativeuncharacterizedprotein	312
AFU1G12070	GlycinecleavagesystemHprotein	313
AFU1G12110	NADH:ubiquinone oxidoreductase (NADH dehydrogenase),14 kDa	314
AFU1G12150	Probableguanosine-diphosphatase	315
AFU1G12170	AfA14E5.05Probabletranslationelongationfactor,mitochondrial	316
AFU1G12300	AcylCoAbindingprotein,putative	317
AFU1G12350	SCP-likeextracellularprotein,putative	318
AFU1G12370	AfA14E5.29bPutativeuncharacterizedproteinAfA14E5.29b	319
AFU1G12380	possible transcriptional repressor	320
AFU1G12390	Protein required for G2/M phase checkpoint control	321
AFU1G12510	AfA31G4.040cIsoflavonereductase,putative	322
AFU1G12530	Oleatedelta-12desaturase	323
AFU1G12540	reticulocyte binding protein	324
AFU1G12590	AfA5C5.040cLaproteinhomolog,putative	325
AFU1G12610	,AfA5C5.047HeatshockproteinHsp88,putative	326
AFU1G12620	MFStoxineffluxpump	327
AFU1G12650	AfA5C5.065c3-ketoacyl-coAthiolase,putative	328
AFU1G12680	RhoGTPaseactivatorRga,putative	329
AFU1G12690	ABCmultidrugtransporterMdr4	330
AFU1G12760	AfA8D5.025Adenylylcyclase-associatedprotein,putative	331
AFU1G12800	AfA8D5.050Isocitratedehydrogenase,putative	332
AFU1G12830	AfA8D5.065cNitratereductase,putative	333
AFU1G12840	AfA5c11.02Nitritereductase	334
AFU1G12890	60SribosomalproteinL5,putative	335
AFU1G12900	Leucine Rich Repeat domain protein	336
AFU1G12920	GlycogenphosphorylaseGlpV/Gph1,putative	337
AFU1G12940	sakAMitogen-activatedproteinkinasehog1	338
AFU1G12960	AfA5c11.12cScfcomplexprotein,putative	339
AFU1G13050	AfA5c11.21cPutativezincfingertranscriptionfactor	340
AFU1G13060	AfA5c11.22cRegulatorofnonsensetranscripts,putative	341
AFU1G13090	AfA6E3.005cAnthranilatesynthasecomponentii,putative	342
AFU1G13100	Nucleoporin	343
AFU1G13140	AfA6E3.035cGuaninenucleotidebindingproteinalphasubunit	344
AFU1G13250	AfA6E3.1201-phosphatidylinositol-4,5-bisphosphatephosphodiesterase1,putative	345
AFU1G13290	conserved hypothetical protein	346
AFU1G13300	GTPcyclohydrolaseII,putative	347
AFU1G13310	hypothetical protein	348
AFU1G13360	C4-dicarboxylatetransporter/malicacidtransportprotein,putative	349
AFU1G13370	AfA6E3.190cAflatoxinb1aldehydereductase-likeprotein,putative	350
AFU1G13380	Hydantoinracemase	351
AFU1G13400	Putativeuncharacterizedprotein	352
AFU1G13420	Serine/threonine-proteinphosphatase2Aactivator2	353
AFU1G13470	AfA34E6.050cProhibitin,putative	354
AFU1G13480	Ubiquinol-cytochromeCreductasecomplexsubunitUcrQ,putative	355
AFU1G13500	TransketolaseTktA	356
AFU1G13510	AfA34E6.070cAcetateregulatoryDNAbindingproteinFacB,putative	357
AFU1G13550	hypothetical protein	358
AFU1G13570	AfA34E6.100cHMG-likeprotein,putative	359
AFU1G13590	conserved hypothetical protein	360
AFU1G13700	conserved hypothetical protein	361
AFU1G13710	AfA35g10.11CIsoleucyl-trnasynthetase,putative	362
AFU1G13720	AfA35g10.12CTransportprotein,putative	363
AFU1G13740	Pentafunctionalpolypeptide	364
AFU1G13750	C2H2transcriptionfactor	365
AFU1G13760	conserved hypothetical protein	366
AFU1G13780	HistoneH4	367
AFU1G13790	HistoneH3	368
AFU1G13800	MFSmultidrugtransporter,putative	369
AFU1G13880	NAF1 domain family	370
AFU1G13910	TFIIHcomplexhelicaseRad3,putative	371
AFU1G13940	AfA19D12.075SUNfamilyprotein,putative	372
AFU1G13990	conserved hypothetical protein	373
AFU1G14060	C2H2fingerdomainprotein,putative	374
AFU1G14070	ChromosomesegregationproteinBIR1,putative	375
AFU1G14100	unnamed protein product	376
AFU1G14120	similar to yeast nuclear segregation protein Bfr1 involved in Mitosis and Vesicular transport, putative	377
AFU1G14180	Methyltransferase	378
AFU1G14200	Mitochondrialprocessingpeptidasebetasubunit,putative	379
AFU1G14220	AfA33H4.135cFibrillarin,putative	380
AFU1G14280	C6fingerdomainprotein,putative	381
AFU1G14300	Fasciclin domain family	382
AFU1G14330	AfA10A1.030ABCtransporter,putative	383
AFU1G14340	Metalloreductase,putative	384
AFU1G14410	60SribosomalproteinL17	385
AFU1G14570	Phosphoribosyl-AMPcyclohydrolase,putative	386
AFU1G14610	smp2 protein	387
AFU1G14620	Fibronectin type III domain protein	388
AFU1G14730	CelldivisioncycleproteinCdc20,putative	389
AFU1G14760	possible transposase	390
AFU1G14780	BAP31domainprotein,putative	391
AFU1G14800	hypothetical protein	392
AFU1G14810	Serine/threonineproteinkinase	393
AFU1G14850	Acyl-CoAdehydrogenase,putative	394
AFU1G14910	Proteinssh4	395
AFU1G14930	hypothetical protein	396
AFU1G14940	Proteintranslocationcomplexcomponenet	397
AFU1G14960	Gelsolinrepeatprotein,putative	398
AFU1G15000	2-isopropylmalatesynthase	399
AFU1G15020	40SribosomalproteinS5,putative	400
AFU1G15050	Hsp70familychaperoneLhs1/Orp150,putative	401
AFU1G15070	Proteindml1	402
AFU1G15110	reticulocyte binding protein	403
AFU1G15130	GPIanchortransamidase,putative	404
AFU1G15140	Mitochondrialphosphatecarrierprotein	405
AFU1G15210	unnamed protein product	406
AFU1G15220	conserved hypothetical protein	407
AFU1G15270	HeatshockproteinHsp98/Hsp104/ClpA,putative	408
AFU1G15370	C6transcriptionfactor,putative	409
AFU1G15380	hypothetical protein	410
AFU1G15430	Lipase/esterase,putative	411
AFU1G15440	Alpha-1,3-glucansynthaseAgs3	412
AFU1G15450	AdenylosuccinatesynthetaseAdB	413
AFU1G15590	SuccinatedehydrogenasesubunitCybS,putative	414
AFU1G15620	ATP-dependentRNAhelicasemss116,mitochondrialprecursor	415
AFU1G15630	hypothetical protein	416
AFU1G15640	hypothetical protein	417
AFU1G15720	Importinbeta-1subunit	418
AFU1G15730	40SribosomalproteinS22	419
AFU1G15750	putative protein	420
AFU1G15790	CDP-diacylglycerol-inositol3-phosphatidyltransferasePIS	421
AFU1G15810	RNAsplicingfactor	422
AFU1G15820	Fattyacidhydroxylase,putative	423
AFU1G15830	Putativeuncharacterizedprotein	424
AFU1G15870	DNA topoisomerase IV subunit A, putative	425
AFU1G15880	hypothetical protein	426
AFU1G15900	Importinbeta-2subunit,putative	427
AFU1G15930	Cholinekinase,putative	428
AFU1G15960	GlutathioneoxidoreductaseGlr1,putative	429
AFU1G16020	hypothetical protein	430
AFU1G16050	hypothetical protein	431
AFU1G16190	Probableglycosidasecrf1precursor	432
AFU1G16340	Potassiumtransporter,putative	433
AFU1G16480	Acidphosphatase,putative	434
AFU1G16510	Heme/steroidbindingdomainprotein,putative	435
AFU1G16530	hypothetical protein	436
AFU1G16680	hypothetical protein	437
AFU1G16710	Fattyacidelongase	438
AFU1G16790	related to tpa inducible protein, putative	439
AFU1G16840	Translationally-controlledtumorproteinhomolog	440
AFU1G16850	SphinganinehydroxylaseSur2,putative	441
AFU1G16940	DEAD/DEAHboxhelicase,putative	442
AFU1G17010	GlutathioneS-transferase,putative	443
AFU1G17020	UDP-glucosedehydrogenase	444
AFU1G17040	D-lactatedehydrogenase,putative	445
AFU1G17060	HLHDNAbindingdomainprotein,putative	446
AFU1G17070	FYVEdomainprotein,putative	447
AFU1G17120	TranslationelongationfactoreEF-1Bgammasubunit,putative	448
AFU1G17350	LBP-32, putative	449
AFU1G17360	BZIPtranscriptionfactor	450
AFU1G17370	HeatshockproteinAwh11,putative	451
AFU1G17410	Beta-glucosidase,putative	452
AFU1G17630	FAD/FMN-containingprotein	453
AFU2G00180	Neutralaminoacidpermease	454
AFU2G00210	hypothetical protein	455
AFU2G00220	Aminopeptidase,putative	456
AFU2G00310	Aminoacidtransporter,putative	457
AFU2G00320	Steroldelta5,6-desaturase,putative	458
AFU2G00440	hypothetical protein	459
AFU2G00450	Hexokinase,putative	460
AFU2G00500	putative glucoamylase; similar to S. cerevisiae STA1; similar to S. pombe SPBPJ4664.02	461
AFU2G00580	hypothetical protein	462
AFU2G00670	Proteinkinase,putative	463
AFU2G00680	Glycosylhydrolase,putative	464
AFU2G00720	Aldehydedehydrogenase,putative	465
AFU2G00790	hypothetical protein	466
AFU2G00970	Alcoholdehydrogenase,zinc-containing,putative	467
AFU2G01010	Myo-inositol-phosphatesynthase,putative	468
AFU2G01030	1-aminocyclopropane-1-carboxylatedeaminase,putative	469
AFU2G01040	Formaldehydedehydrogenase	470
AFU2G01160	C-4methylsteroloxidase,putative	471
AFU2G01170	1,3-beta-glucanosyltransferasegel1precursor	472
AFU2G01210	ATP-dependentRNAhelicasedbp5	473
AFU2G01220	GTPcyclohydrolaseII,putative	474
AFU2G01250	Serinepeptidase,putative	475
AFU2G01320	Potassium/sodiumP-typeATPase,putative	476
AFU2G01340	hypothetical protein	477
AFU2G01350	NAD+kinaseUtr1,putative	478
AFU2G01420	transposase	479
AFU2G01590	related to NCE102 protein	480
AFU2G01630	conserved hypothetical protein	481
AFU2G01660	Mitochondrialoutermembranetranslocasereceptor	482
AFU2G01720	hypothetical protein	483
AFU2G01750	Methionineaminopeptidase,typeII,putative	484
AFU2G01790	hypothetical protein	485
AFU2G01810	conserved hypothetical protein	486
AFU2G01830	Putativeuncharacterizedprotein	487
AFU2G01860	similar to putative protein; protein id: At5g19570.1, supported by cDNA: gi_15027866, supported by cDNA: gi_19310720	488
AFU2G01890	UbiquinonebiosynthesisproteinCoq7,putative	489
AFU2G01910	conserved hypothetical protein	490
AFU2G02000	unnamed protein product, putative	491
AFU2G02050	Peptidyl-prolylcis-transisomeraseD	492
AFU2G02060	Aminoacyl-tRNAhydrolase,putative	493
AFU2G02080	C2H2fingerdomainprotein,putative	494
AFU2G02100	Dihydrolipoamidedehydrogenase	495
AFU2G02120	Phosphoglucomutase,putative	496
AFU2G02130	Fattyaciddesaturase,putative	497
AFU2G02150	40SribosomalproteinS10a	498
AFU2G02170	NuclearcondensincomplexsubunitSmc4,putative	499
AFU2G02180	RIKEN cDNA B430214A04, putative	500
AFU2G02220	Sterol3-beta-glucosyltransferase	501
AFU2G02310	sur7 protein, putative	502
AFU2G02360	UDP-glucoseglycoproteinglucosyltransferase,putative	503
AFU2G02380	hypothetical protein	504
AFU2G02440	hypothetical protein	505
AFU2G02470	PAandRINGfingerdomainprotein	506
AFU2G02480	hypothetical protein	507
AFU2G02530	CaseinkinaseI,putative	508
AFU2G02560	Coatomersubunitgamma,putative	509
AFU2G02590	Aspartyl-tRNAsynthetaseDps1,putative	510
AFU2G02600	hypothetical protein	511
AFU2G02610	SNAREcomplexsubunit	512
AFU2G02670	conserved hypothetical protein	513
AFU2G02690	Fungalspecifictranscriptionfactor,putative	514
AFU2G02700	Mitochondrialimportinnermembranetranslocasesubunittim14	515
AFU2G02710	60SribosomalproteinL24b	516
AFU2G02730	C2H2fingerdomainprotein,putative	517
AFU2G02740	hypothetical protein	518
AFU2G02750	S-adenosylmethionine-dependentmethyltransferase,putative	519
AFU2G02760	Protein-tyrosinephosphatase,putative	520
AFU2G02770	LPXTG-motif cell wall anchor domain protein, putative	521
AFU2G02780	KHdomainRNA-bindingprotein	522
AFU2G02840	TBCdomainprotein,putative	523
AFU2G02850	Serine/threonineproteinkinase,putative	524
AFU2G02860	F-boxdomainprotein	525
AFU2G02870	rRNA-processingproteinefg1	526
AFU2G02910	Catecholdioxygenase,putative	527
AFU2G03010	CytochromecsubunitVb,putative	528
AFU2G03020	MYBDNA-bindingdomainprotein	529
AFU2G03030	Pre-mRNAsplicingfactor	530
AFU2G03060	cactin	531
AFU2G03080	CG7609-PB, putative	532
AFU2G03090	VacuolarABCheavymetaltransporter	533
AFU2G03110	AlkalinephosphatasePho8	534
AFU2G03120	Probableglycosidasecrf2precursor	535
AFU2G03140	Peptidemethioninesulfoxidereductase	536
AFU2G03220	Similar to growth hormone inducible transmembrane protein, putative	537
AFU2G03280	hypothetical protein	538
AFU2G03290	14-3-3familyproteinArtA,putative	539
AFU2G03360	related to budding protein BOI2	540
AFU2G03380	Alkalineserineprotease	541
AFU2G03390	HistonedeacetylaseRpdA/Rpd3	542
AFU2G03400	Proteasomeregulatoryparticlesubunit	543
AFU2G03420	Importinnermembranetranslocasesubunittim50,mitochondrialprecursor	544
AFU2G03460	C6transcriptionfactor	545
AFU2G03510	Carboxypeptidase5	546
AFU2G03560	Two-componentosmosensinghistidinekinase	547
AFU2G03580	Phenylalanyl-tRNAsynthetasebetachaincytoplasmic	548
AFU2G03590	40SribosomalproteinS21	549
AFU2G03610	IMPdehydrogenase,putative	550
AFU2G03700	HMG-CoAreductase	551
AFU2G03710	spa2 protein, putative	552
AFU2G03720	Peptidyl-prolylcis-transisomerase	553
AFU2G03770	Isochorismatasefamilyhydrolase,putative	554
AFU2G03860	Plasmamembranelowaffinityzinciontransporter,putative	555
AFU2G03870	FK506-bindingprotein2precursor	556
AFU2G03900	Acetamidase/formamidasefamilyprotein	557
AFU2G03920	G1/S-specificcyclinCln1,putative	558
AFU2G03990	hypothetical protein	559
AFU2G04000	Proteinpng1	560
AFU2G04010	Alpha,alpha-trehalose-phosphatesynthasesubunit,putative	561
AFU2G04020	Alpha,alpha-trehalosephosphatesynthasesubunit,putative	562
AFU2G04080	GPR/FUN34familyprotein	563
AFU2G04130	40SribosomalproteinS11	564
AFU2G04170	conserved hypothetical protein	565
AFU2G04250	Fungal Zn(2)-Cys(6) binuclear cluster domain protein	566
AFU2G04300	Lipase/esterase,putative	567
AFU2G04310	Argininosuccinatesynthase	568
AFU2G04460	conserved hypothetical protein	569
AFU2G04470	hypothetical protein	570
AFU2G04610	conserved hypothetical protein	571
AFU2G04620	Hsp70chaperoneBiP/Kar2,putative	572
AFU2G04640	hypothetical protein	573
AFU2G04680	Serine/threonine-proteinkinaseste20	574
AFU2G04710	Cytochromeb5,putative	575
AFU2G04720	UbiquitinC-terminalhydrolase,putative	576
AFU2G04790	hypothetical protein	577
AFU2G04820	TranslationreleasefactoreRF3,putative	578
AFU2G04870	PyruvatedehydrogenaseE1componentalphasubunit,putative	579
AFU2G04910	ProteasomecomponentPup1,putative	580
AFU2G04920	conserved hypothetical protein	581
AFU2G04990	transposase	582
AFU2G05000	Prolineiminopeptidase	583
AFU2G05060	AlternativeoxidaseAlxA,putative	584
AFU2G05170	hypothetical protein	585
AFU2G05180	NF-X1fingerandhelicasedomainprotein,putative	586
AFU2G05190	MFSmonosaccharidetransporter,putative	587
AFU2G05250	RfeD	588
AFU2G05300	hypothetical protein	589
AFU2G05430	Uridinekinase,putative	590
AFU2G05440	At1g61150	591
AFU2G05450	NADH-ubiquinoneoxidoreductase64kDasubunit,putative	592
AFU2G05520	hypothetical protein	593
AFU2G05620	Signaltransducer,putative	594
AFU2G05630	hypothetical protein	595
AFU2G05640	hypothetical protein	596
AFU2G05670	Differentiationregulator	597
AFU2G05680	hypothetical protein	598
AFU2G05700	hypothetical protein	599
AFU2G05720	conserved hypothetical protein	600
AFU2G05730	Siderochrome-irontransporterMirC	601
AFU2G05740	RhoGTPaseModA,putative	602
AFU2G05750	Agmatinase,putative	603
AFU2G05780	MRNAcappingenzymealphasubunit,putative	604
AFU2G05850	Double-strand-breakrepairproteinrad21	605
AFU2G05860	Calcium/mangeneaseP-typeATPase,putative	606
AFU2G05880	AmmoniumtransporterMeaA	607
AFU2G05940	conserved hypothetical protein	608
AFU2G05950	SnRNPandsnoRNPprotein	609
AFU2G05970	JmjCdomain-containinghistonedemethylationprotein1	610
AFU2G05980	conserved hypothetical protein	611
AFU2G05990	conserved hypothetical protein	612
AFU2G06000	NAD+dependentglutamatedehydrogenase,putative	613
AFU2G06020	complex I intermediate-associated protein CIA84 precursor, putative	614
AFU2G06040	Unknown protein	615
AFU2G06070	MRNAsplicingfactor	616
AFU2G06080	GTPaseactivatingprotein	617
AFU2G06100	calcium-related spray protein	618
AFU2G06120	hypothetical protein	619
AFU2G06150	ProteindisulfideisomerasePdi1,putative	620
AFU2G06200	conserved hypothetical protein	621
AFU2G06210	hypothetical protein	622
AFU2G06220	Zincknuckledomainprotein	623
AFU2G06230	Glutamineamidotransferasecyclase	624
AFU2G06260	hypothetical protein	625
AFU2G06280	Oligosaccharyltransferasesubunit	626
AFU2G06290	NucleardivisionRft1protein,putative	627
AFU2G06300	NucleardivisionRft1protein,putative	628
AFU2G06320	ReplicationproteinA70kDaDNA-bindingsubunit	629
AFU2G07350	Gamma-glutamylphosphatereductase	630
AFU2G07470	hypothetical protein	631
AFU2G07500	ProlidasepepP,putative	632
AFU2G07550	Serine/threonineproteinkinase	633
AFU2G07600	SRPreceptorbetasubunit	634
AFU2G07690	Proteinkinase,putative	635
AFU2G07810	Cytosolichydroxymethyltransferase,putative	636
AFU2G07870	Patatin-likeserinehydrolase,putative	637
AFU2G07970	60SribosomalproteinL19	638
AFU2G08010	unnamed protein product, putative	639
AFU2G08040	C6fingerdomainprotein,putative	640
AFU2G08290	conserved hypothetical protein	641
AFU2G08550	Peptidyl-prolylcis/transisomerase	642
AFU2G08890	Dihydrofolatereductase,putative	643
AFU2G08920	GDSLLipase/Acylhydrolasefamilyprotein	644
AFU2G08930	possible transposase	645
AFU2G09030	secreted dipeptidyl peptidase	646
AFU2G09200	60SribosomalproteinL30,putative	647
AFU2G09210	60SribosomalproteinL10	648
AFU2G09650	Aspartatetransaminase,putative	649
AFU2G09870	Eukaryotictranslationinitiationfactor3subunitEifCg,putative	650
AFU2G10010	Nonsense-mediatedmRNAdecayprotein	651
AFU2G10070	Carbamoyl-phosphatesynthase,largesubunit	652
AFU2G10110	hypothetical protein	653
AFU2G10150	Peroxisomebiosynthesisprotein	654
AFU2G10160	Phenylacetyl-CoAligase,putative	655
AFU2G10220	Glyceroldehydrogenase,putative	656
AFU2G10260	hypothetical protein	657
AFU2G10280	Ketoreductase	658
AFU2G10330	Pre-mRNA-splicingfactorcwc25	659
AFU2G10340	AP-2adaptorcomplexsubunitbeta,putative	660
AFU2G10370	Iron-sulfurclusterassemblyaccessoryproteinIsa2,putative	661
AFU2G10450	Prephenatedehydrogenase	662
AFU2G10460	CytosolicregulatorPianissimo,putative	663
AFU2G10550	C2H2transcriptionfactor	664
AFU2G10590	Disulfideisomerase,putative	665
AFU2G10620	Serine/threonineproteinkinase	666
AFU2G10730	DNApolymerasealphacatalyticsubunit,putative	667
AFU2G10750	ATP-dependentRNAhelicasedbp2	668
AFU2G10900	Putativelipaseatg15	669
AFU2G10910	MFSalpha-glucosidetransporter,putative	670
AFU2G10920	Enoyl-CoAhydratase/isomerasefamilyprotein	671
AFU2G10930	Golgimembraneprotein	672
AFU2G10960	Alcoholdehydrogenase,putative	673
AFU2G11250	Aryl-alcoholdehydrogenaseAad14,putative	674
AFU2G11260	3-isopropylmalatedehydratase,putative	675
AFU2G11300	Methylenetetrahydrofolatereductase,putative	676
AFU2G12910	PTAB	677
AFU2G13110	Cytochromec	678
AFU2G13140	Meiosisinductionproteinkinase	679
AFU2G13170	OB-foldnucleicacidbindingdomain	680
AFU2G13250	BifunctionaltryptophansynthaseTRPB	681
AFU2G13450	dynactin, putative	682
AFU2G13470	Pyrimidine5'-nucleotidase,putative	683
AFU2G13750	Vacuolarsortingprotein,putative	684
AFU2G15490	TPR Domain domain protein	685
AFU2G15500	SmallnuclearribonucleoproteinSmF,putative	686
AFU2G15840	Bc-hch	687
AFU2G15960	CytosolicFe-Sclusterassemblingfactornbp35	688
AFU2G16010	Prolyl-tRNAsynthetase	689
AFU3G00130	hypothetical protein	690
AFU3G00180	Shortchaindehydrogenase	691
AFU3G00270	GPI-anchoredcellwallbeta-1,3-endoglucanaseEglC	692
AFU3G00290	3-hydroxyacyl-CoAdehydrogenase,putative	693
AFU3G00310	Extracellularphytase,putative	694
AFU3G00340	Glycosylhydrolase,putative	695
AFU3G00370	Phosphoketolase,putative	696
AFU3G00380	Beta-galactosidase,putative	697
AFU3G00440	unnamed protein product, putative	698
AFU3G00500	hypothetical protein	699
AFU3G00520	SIR2familyhistonedeacetylase,putative	700
AFU3G00810	Cholestenoldelta-isomerase,putative	701
AFU3G00840	FAD-dependentoxygenase,putative	702
AFU3G00860	hypothetical protein	703
AFU3G00880	UPF0619GPI-anchoredmembraneproteinAFU3G00880precursor	704
AFU3G00900	Alpha-amylase,putative	705
AFU3G00960	conserved hypothetical protein	706
AFU3G01010	Alpha-ketoglutarate-dependenttaurinedioxygenase	707
AFU3G01020	hypothetical protein	708
AFU3G01070	Tyrosinase,putative	709
AFU3G01090	hypothetical protein	710
AFU3G01110	GMPsynthase[glutamine-hydrolyzing]	711
AFU3G01320	HomocysteineS-methyltransferase,putative	712
AFU3G01330	ClassIIaldolase/adducindomainprotein	713
AFU3G01430	Benzodiazepinereceptorfamilyprotein	714
AFU3G01440	conserved hypothetical protein	715
AFU3G01450	3-methyl-2-oxobutanoatedehydrogenase,putative	716
AFU3G01480	conserved hypothetical protein	717
AFU3G01580	GMCoxidoreductase,putative	718
AFU3G01590	hypothetical protein	719
AFU3G01740	transposase	720
AFU3G01820	Aminoacidpermease	721
AFU3G01900	conserved hypothetical protein	722
AFU3G02000	probable CUTINASE TRANSCRIPTION FACTOR 1 BETA, putative	723
AFU3G02270	CatalaseBprecursor	724
AFU3G02280	Alpha,alpha-trehaloseglucohydrolaseTreA/Ath1	725
AFU3G02320	C2H2fingerdomainprotein	726
AFU3G02340	CBF/NF-Yfamilytranscriptionfactor,putative	727
AFU3G02350	hypothetical protein	728
AFU3G02380	U2auxiliaryfactorsmallsubunit,putative	729
AFU3G02550	hypothetical protein	730
AFU3G02580	Short-chaindehydrogenase/reductasefamilyprotein,putative	731
AFU3G02590	C6transcriptionfactor,putative	732
AFU3G02600	hypothetical protein	733
AFU3G02630	hypothetical protein	734
AFU3G02670	NRPS-likeenzyme,putative	735
AFU3G02710	Zinc-bindingoxidoreductase,putative	736
AFU3G02760	ABCmultidrugtransporter,putative	737
AFU3G02830	ankyrin, erythrocyte	738
AFU3G03020	Phosphoglucomutase,putative	739
AFU3G03030	Catecholdioxygenase,putative	740
AFU3G03060	PhiA protein	741
AFU3G03090	transposase	742
AFU3G03140	hypothetical protein	743
AFU3G03280	FADbindingmonooxygenase,putative	744
AFU3G03290	hypothetical protein	745
AFU3G03310	RTA1domainprotein	746
AFU3G03330	Mitochondrialenoylreductase,putative	747
AFU3G03370	hypothetical protein	748
AFU3G03390	conserved hypothetical protein	749
AFU3G03560	Pyridinenucleotide-disulfideoxidoreductase,putative	750
AFU3G03570	antigen, 67 kDa, putative	751
AFU3G03580	Transferasefamilyprotein	752
AFU3G03610	hypothetical protein	753
AFU3G03620	Glycosyltransferase,putative	754
AFU3G03630	hypothetical protein	755
AFU3G03680	methyltransferase	756
AFU3G03700	MFSsugartransporter,putative	757
AFU3G03740	Proteinkinase,putative	758
AFU3G03840	hypothetical protein	759
AFU3G03940	2,3-diketo-5-methylthio-1-phosphopentanephosphatase,putative	760
AFU3G04020	hypothetical protein	761
AFU3G04060	did2(fti1) homolog	762
AFU3G04070	BZIPtranscriptionfactorHacA	763
AFU3G04110	bystin-like	764
AFU3G04120	Histone-lysineN-methyltransferase	765
AFU3G04130	Glutamyl-tRNAamidotransferase,Asubunit,putative	766
AFU3G04140	hypothetical protein	767
AFU3G04150	Mitochondrialenoylreductase,putative	768
AFU3G04160	Ser/Thrproteinphosphatasefamily	769
AFU3G04170	PyruvatedehydrogenaseE1betasubunitPdbA,putative	770
AFU3G04200	N2,N2-dimethylguanosinetRNAmethyltransferase	771
AFU3G04210	FattyacidsynthasealphasubunitFasA	772
AFU3G04220	Fattyacidsynthasebetasubunit,putative	773
AFU3G04250	Inositolmonophosphatase,putative	774
AFU3G04310	SnoRNAbindingprotein,putative	775
AFU3G05340	AutophagycysteineendopeptidaseAtg4,putative	776
AFU3G05350	HistoneH2B	777
AFU3G05360	HistoneH2A	778
AFU3G05370	Dihydrolipoamidesuccinyltransferase,putative	779
AFU3G05400	DnaJandTPRdomainprotein	780
AFU3G05410	Mitochondrialtranslationreleasefactor	781
AFU3G05420	Mitochondrialtricarboxylatetransporter	782
AFU3G05450	Glutamatecarboxypeptidase,putative	783
AFU3G05480	Cystathioninegamma-synthase,putative	784
AFU3G05490	Nrap protein superfamily	785
AFU3G05500	unnamed protein product	786
AFU3G05520	Oxysterolbindingprotein	787
AFU3G05570	SpindlepoisonsensitivityproteinScp3,putative	788
AFU3G05590	DNAhelicase,putative	789
AFU3G05600	60SribosomalproteinL27a,putative	790
AFU3G05610	conserved hypothetical protein	791
AFU3G05650	Alpha,alpha-trehalose-phosphatesynthasesubunitTps2,putative	792
AFU3G05740	Aldose1-epimerase,putative	793
AFU3G05760	C6transcriptionfactor	794
AFU3G05770	RASsmallmonomericGTPase,putative	795
AFU3G05780	GATAtranscriptionfactorLreA	796
AFU3G05810	hypothetical protein	797
AFU3G05820	ZZtypezincfingerdomainprotein	798
AFU3G05870	IFRDdomainprotein	799
AFU3G05890	Transcriptionelongationfactorspt6	800
AFU3G05980	hypothetical protein	801
AFU3G06000	SisterchromatidcohesionacetyltransferaseEco1,putative	802
AFU3G06010	RNAprocessingproteinEmg1,putative	803
AFU3G06020	glyoxalase family protein family	804
AFU3G06030	Ubiquitinconjugatingenzyme	805
AFU3G06070	HistoneH1	806
AFU3G06090	TranscriptioninitiationfactorTFIIDsubunit12,putative	807
AFU3G06110	Proteasomeregulatoryparticlesubunit	808
AFU3G06170	MatingtypeproteinMAT1-2-1	809
AFU3G06180	DNAlyaseApn2	810
AFU3G06190	CytochromecoxidasesubunitVIa,putative	811
AFU3G06240	hypothetical protein	812
AFU3G06250	MediatorofRNApolymeraseIItranscriptionsubunit12	813
AFU3G06260	TranslationinitiationfactorSUI1,putative	814
AFU3G06300	RhoGTPaseRac,putative	815
AFU3G06340	unnamed protein product	816
AFU3G06370	Protein of unknown function (DUF657) family	817
AFU3G06410	Coq4p	818
AFU3G06420	DsDNA-bindingproteinPDCD5,putative	819
AFU3G06430	conserved hypothetical protein	820
AFU3G06450	Proteinmannosyltransferase1	821
AFU3G06460	conserved hypothetical protein	822
AFU3G06510	hypothetical protein	823
AFU3G06530	Sulfateadenylyltransferase	824
AFU3G06600	Sirohemesynthase,putative	825
AFU3G06610	Proteasomeregulatoryparticlesubunit	826
AFU3G06650	Aminoalcoholphosphotransferase	827
AFU3G06730	MFSsugartransporter,putative	828
AFU3G06740	C6transcriptionfactor	829
AFU3G06760	60SribosomalproteinL37	830
AFU3G06810	possible transposase	831
AFU3G06820	Oxidoreductase,FAD-binding	832
AFU3G06840	40SribosomalproteinS4,putative	833
AFU3G06870	MYBDNA-bindingdomainprotein	834
AFU3G06880	Sortingnexin-3	835
AFU3G06960	60SribosomalproteinL21,putative	836
AFU3G06970	40SribosomalproteinS9	837
AFU3G07040	VacuolarcarboxypeptidaseCps1,putative	838
AFU3G07050	WSC domain protein	839
AFU3G07080	UPF0016domainprotein,putative	840
AFU3G07150	Succinate-semialdehydedehydrogenase,putative	841
AFU3G07230	Phosphopantothenate-cysteineligase,putative	842
AFU3G07240	putative protein	843
AFU3G07300	ABCmultidrugtransporter,putative	844
AFU3G07310	hypothetical protein	845
AFU3G07350	hypothetical protein	846
AFU3G07360	MitochondrialmetallochaperoneSco1,putative	847
AFU3G07370	MolybdopterinsynthaselargesubunitCnxH	848
AFU3G07410	Isoamylalcoholoxidase	849
AFU3G07570	conserved hypothetical protein	850
AFU3G07640	PlasmamembraneH+-ATPasePma1	851
AFU3G07700	Glucosyltransferase	852
AFU3G07720	hypothetical protein	853
AFU3G07790	Argininosuccinatelyase	854
AFU3G07810	SuccinatedehydrogenasesubunitSdh1,putative	855
AFU3G07830	T-complexprotein1,deltasubunit,putative	856
AFU3G07890	endo alpha-1,4 polygalactosaminidase, putative	857
AFU3G07950	Transporter,putative	858
AFU3G07980	conserved hypothetical protein	859
AFU3G08010	C2H2transcriptionfactor	860
AFU3G08100	Checkpointproteinkinase,putative	861
AFU3G08110	hypothetical protein	862
AFU3G08160	ATP-dependentRNAhelicaseeIF4A	863
AFU3G08200	Alpha-mannosidase	864
AFU3G08270	PyruvatedehydrogenasecomplexcomponentPdx1,putative	865
AFU3G08290	Aspartylaminopeptidase	866
AFU3G08300	DNAreplicationfactorCsubunitRfc2,putative	867
AFU3G08310	4-nitrophenylphosphatase	868
AFU3G08380	Inorganicdiphosphatase,putative	869
AFU3G08420	cystathionine beta-synthase (beta-thionase), putative	870
AFU3G08430	Mitochondrialphosphatecarrierprotein,putative	871
AFU3G08450	hypothetical protein	872
AFU3G08460	60SribosomalproteinL35Ae	873
AFU3G08470	Glucose-6-phosphate1-dehydrogenase	874
AFU3G08520	SRF-typetranscriptionfactorRlmA	875
AFU3G08580	Glycine-richRNA-bindingprotein,putative	876
AFU3G08620	csh3 protein	877
AFU3G08630	Multiprotein-bridgingfactor1	878
AFU3G08640	Eukaryotictranslationinitiationfactor3subunit2i,putative	879
AFU3G08650	C1tetrahydrofolatesynthase,putative	880
AFU3G08660	IsocitratedehydrogenaseIdp1,putative	881
AFU3G08710	Proteinkinasedomain-containingprotein	882
AFU3G08750	conserved hypothetical protein	883
AFU3G08780	NuclearimportandexportproteinMsn5,putative	884
AFU3G08820	Glycosylhydrolase,putative	885
AFU3G08830	unnamed protein product, putative	886
AFU3G08840	Coatomersubunitalpha,putative	887
AFU3G08850	unnamed protein product	888
AFU3G08880	conserved hypothetical protein	889
AFU3G08900	Tubulin-specificchaperonec,putative	890
AFU3G08970	AP-1adaptorcomplexsubunitbeta,putative	891
AFU3G08980	ThreoninesynthaseThr4,putative	892
AFU3G08990	unnamed protein product	893
AFU3G09060	hypothetical protein	894
AFU3G09190	AldehydereductaseI	895
AFU3G09250	Cellwallglucanase,putative	896
AFU3G09260	hypothetical protein	897
AFU3G09290	Phosphoglyceratemutase,2,3-bisphosphoglycerate-independent	898
AFU3G09360	VacuolarsortingATPaseVps4,putative	899
AFU3G09410	endonuclease	900
AFU3G09420	conserved hypothetical protein	901
AFU3G09430	reverse transcriptase, RNaseH	902
AFU3G09440	conserved hypothetical protein	903
AFU3G09550	Calcium/calmodulindependentproteinkinase,putative	904
AFU3G09560	DNApolymeraseepsiloncatalyticsubunitA	905
AFU3G09590	T-complexprotein1,zetasubunit,putative	906
AFU3G09600	sik1 protein	907
AFU3G09640	camp independent regulatory protein	908
AFU3G09670	C6transcriptionfactorOefC	909
AFU3G09690	thaumatin-like protein, putative	910
AFU3G09740	SPAC688.01	911
AFU3G09770	RNA-bindingprotein	912
AFU3G09830	conserved hypothetical protein	913
AFU3G09910	Phosphatidylinositoltransporter,putative	914
AFU3G09960	AureobasidinresistanceproteinAur1	915
AFU3G09990	hypothetical protein	916
AFU3G10040	conserved hypothetical protein	917
AFU3G10110	Electrontransferflavoprotein-ubiquinoneoxidoreductase	918
AFU3G10120	RNApolymeraseIandIIItranscriptionfactorcomplexcomponentTbp,putative	919
AFU3G10130	Fructosylaminoacidoxidasesarcosineoxidase,putative	920
AFU3G10150	hypothetical protein	921
AFU3G10160	C6transcriptionfactor,putative	922
AFU3G10250	Celldivisioncontrolprotein	923
AFU3G10260	hypothetical protein	924
AFU3G10310	Acetolactatesynthase,largesubunit,putative	925
AFU3G10370	hypothetical protein	926
AFU3G10400	Dolichol-phosphatemannosyltransferase,putative	927
AFU3G10410	hypothetical protein	928
AFU3G10430	transposase	929
AFU3G10460	NucleartransportfactorNTF-2,putative	930
AFU3G10470	conserved hypothetical protein	931
AFU3G10480	conserved hypothetical protein	932
AFU3G10520	Serine/threonineproteinkinase	933
AFU3G10530	Proteinserine/threoninekinase	934
AFU3G10540	3-oxoacyl-(Acyl-carrier-protein)reductase,putative	935
AFU3G10550	hypothetical protein	936
AFU3G10610	hypothetical protein	937
AFU3G10620	Transcriptioninitiationprotein	938
AFU3G10630	hypothetical protein	939
AFU3G10660	Hydroxymethylglutaryl-CoAsynthaseErg13,putative	940
AFU3G10750	Acetatekinase,putative	941
AFU3G10760	Phosphoketolase,putative	942
AFU3G10770	RTA1domainprotein,putative	943
AFU3G10780	hypothetical protein	944
AFU3G10790	hypothetical protein	945
AFU3G10800	Eukaryotictranslationinitiationfactor3subunitCLU1/TIF31,putative	946
AFU3G10820	Ferric-chelatereductase,putative	947
AFU3G10840	Branchpoint-bridgingprotein	948
AFU3G10850	Arabidopsis thaliana protein of unknown function (DUF821) family	949
AFU3G10920	G4p2	950
AFU3G10960	hypothetical protein	951
AFU3G10970	Protein-tyrosinephosphatase2	952
AFU3G11070	Pyruvatedecarboxylase	953
AFU3G11120	Glutamatedecarboxylase,putative	954
AFU3G11160	unnamed protein product	955
AFU3G11170	hypothetical protein	956
AFU3G11180	DNA binding protein	957
AFU3G11250	C2H2transcriptionfactor	958
AFU3G11260	Ubiquitin	959
AFU3G11320	Spindlepolebodycomponent	960
AFU3G11330	BZIPtranscriptionfactor	961
AFU3G11350	ArsenitetranslocatingATPaseArsA,putative	962
AFU3G11360	Eukaryotictranslationinitiationfactor3subunitEifCe,putative	963
AFU3G11370	MitochondriallargeribosomalsubunitL49,putative	964
AFU3G11430	Arginase,putative	965
AFU3G11450	hypothetical protein	966
AFU3G11550	Late embryogenesis abundant protein domain protein	967
AFU3G11590	Autophagy-relatedprotein11	968
AFU3G11600	hypothetical protein	969
AFU3G11610	Non-histonechromosomalprotein6	970
AFU3G11670	Cbhp	971
AFU3G11700	UbiquitinC-terminalhydrolase,putative	972
AFU3G11710	SaccharopinedehydrogenaseLys1,putative	973
AFU3G11740	hypothetical protein	974
AFU3G11790	Galactose-protonsymport,putative	975
AFU3G11820	RNAexonucleaseRex2,putative	976
AFU3G11860	MicrotubuleassociatedproteinEB1,putative	977
AFU3G11900	Oxidoreductase,zinc-binding	978
AFU3G11950	Putativeuncharacterizedprotein	979
AFU3G11970	pH-responsetranscriptionfactorpacC/RIM101	980
AFU3G12080	ADP-ribosylationfactor6,putative	981
AFU3G12090	hypothetical protein	982
AFU3G12100	Trehalosesynthase	983
AFU3G12130	blr0172	984
AFU3G12140	hypothetical protein	985
AFU3G12180	C6transcriptionfactor,putative	986
AFU3G12190	RINGfingerdomainprotein,putative	987
AFU3G12240	hypothetical protein	988
AFU3G12270	GlutathioneperoxidaseHyr1,putative	989
AFU3G12290	Pre-mRNAsplicingfactorDim1	990
AFU3G12300	60SribosomalproteinL22,putative	991
AFU3G12320	conserved hypothetical protein	992
AFU3G12330	Phosphatidylsynthase	993
AFU3G12350	Plasmamembraneproteolipid3	994
AFU3G12410	DNA binding protein	995
AFU3G12460	atrophin-1 like protein	996
AFU3G12480	ConidiophoredevelopmentproteinHymA	997
AFU3G12490	ProteinargininemethyltransferaseRmtB	998
AFU3G12520	conserved hypothetical protein	999
AFU3G12530	Sensorhistidinekinase/responseregulator,putative	1000
AFU3G12540	possible transposase	1001
AFU3G12600	Beta-glucosidase,putative	1002
AFU3G12620	Acyl-CoA6-aminopenicillanic-acid-acyltransferase,putative	1003
AFU3G12630	related to CYTOCHROME B561	1004
AFU3G12690	Putativeuncharacterizedprotein	1005
AFU3G12700	DUF250domainmembraneprotein	1006
AFU3G12710	conserved hypothetical protein	1007
AFU3G12740	Copperresistance-associatedP-typeATPase,putative	1008
AFU3G12760	hypothetical protein	1009
AFU3G12790	hypothetical protein	1010
AFU3G12830	unnamed protein product	1011
AFU3G12840	SignalpeptidaseI	1012
AFU3G12850	Ubiquitinconjugatingenzyme	1013
AFU3G12870	GTPaseactivatingprotein	1014
AFU3G12990	hypothetical protein	1015
AFU3G13010	Zn-dependenthydrolase/oxidoreductasefamilyprotein,putative	1016
AFU3G13070	Putativeuncharacterizedprotein	1017
AFU3G13080	Putativeuncharacterizedprotein	1018
AFU3G13090	hypothetical protein	1019
AFU3G13140	Methyltransferase,putative	1020
AFU3G13160	hypothetical protein	1021
AFU3G13240	Aldose1-epimerase,putative	1022
AFU3G13310	RibosomalproteinS15,putative	1023
AFU3G13320	40SribosomalproteinS0	1024
AFU3G13380	Ribose-phosphatepyrophosphokinase	1025
AFU3G13390	VacuolarATPsynthasesubunitd,putative	1026
AFU3G13400	nucleolar protein nop5	1027
AFU3G13440	Stomatinfamilyprotein	1028
AFU3G13450	Oxidoreductase,shortchaindehydrogenase/reductasefamilysuperfamily	1029
AFU3G13470	Sulfatetransporter,putative	1030
AFU3G13620	blr7677	1031
AFU3G13670	major facilitator protein homolog, putative	1032
AFU3G13810	integral membrane protein, putative	1033
AFU3G13820	GlycolipidtransferproteinHET-C2,putative	1034
AFU3G13830	PH domain protein	1035
AFU3G13870	GATA-typesexualdevelopmenttranscriptionfactorNsdD	1036
AFU3G13930	hypothetical protein	1037
AFU3G13940	conserved hypothetical protein	1038
AFU3G13970	PhosphatidylserinedecarboxylasePsd2,putative	1039
AFU3G13980	MFSglucosetransporter,putative	1040
AFU3G13990	Serine/threonine-proteinkinasessn3	1041
AFU3G14010	DNAreplicationlicensingfactorMcm2,putative	1042
AFU3G14080	hypothetical protein	1043
AFU3G14090	C2H2fingerdomainprotein,putative	1044
AFU3G14110	PutativenicotinamideN-methyltransferase	1045
AFU3G14140	Metacaspase-1Bprecursor	1046
AFU3G14230	BARadaptorproteinRVS167,putative	1047
AFU3G14240	TRNAsplicingprotein	1048
AFU3G14250	Indoleamine2,3-dioxygenasesubfamily	1049
AFU3G14260	related to mismatched base pair and cruciform dna recognition protein	1050
AFU3G14310	hypothetical protein	1051
AFU3G14320	GolgitransportproteinSly1,putative	1052
AFU3G14370	DNA-directedRNApolymeraseIIIlargestsubunit,putative	1053
AFU3G14410	related to OPY2 protein	1054
AFU3G14420	ChitinsynthaseG	1055
AFU3G14440	Cytochromecoxidasefamilyprotein	1056
AFU3G14490	Ketol-acidreductoisomerase	1057
AFU3G14500	Isochorismatasefamilyproteinfamily	1058
AFU3G14540	HeatshockproteinHsp30/Hsp42,putative	1059
AFU3G14550	RNApolymeraseIItranscriptionfactorBsubunit5	1060
AFU3G14570	Histidineacidphosphatase,putative	1061
AFU3G14590	Copperamineoxidase,putative	1062
AFU3G14600	Fungalspecifictranscriptionfactor,putative	1063
AFU3G14660	hypothetical protein	1064
AFU3G14690	Aminotransferase,putative	1065
AFU3G14920	TAMdomainmethyltransferase,putative	1066
AFU3G14930	hypothetical protein	1067
AFU3G14950	Multicopperoxidase,putative	1068
AFU3G14980	ExtracellularchitosanaseCsnC,putative	1069
AFU3G14990	Alpha/betahydrolase,putative	1070
AFU3G15050	Flavin-bindingmonooxygenase,putative	1071
AFU3G15170	Molybdenumcofactorbiosynthesisprotein	1072
AFU3G15190	Periplasmicnitratereductase,putative(Fragment)	1073
AFU3G15200	hypothetical protein	1074
AFU3G15330	hypothetical protein	1075
AFU3G15340	hypothetical protein	1076
AFU3G15370	reticulocyte binding protein	1077
AFU3G15380	MFSmultidrugtransporter,putative	1078
AFU4G00150	MFSmaltosetransporter,putative	1079
AFU4G00270	transposase	1080
AFU4G00610	Aryl-alcoholdehydrogenase,putative	1081
AFU4G00660	Sensorhistidinekinase/responseregulator,putative	1082
AFU4G00670	Nucleoside-diphosphate-sugarepimerases,putative	1083
AFU4G00800	MFSmonosaccharidetransporter,putative	1084
AFU4G00820	reverse transcriptase, RNaseH	1085
AFU4G00860	putative protein	1086
AFU4G00960	6-phosphofructokinase	1087
AFU4G01350	hypothetical protein	1088
AFU4G01620	RNase H, putative	1089
AFU4G05840	NuclearporecomplexsubunitNup133,putative	1090
AFU4G05880	U3smallnucleolarribonucleoproteinproteinMpp10	1091
AFU4G05900	conserved hypothetical protein	1092
AFU4G05920	msf1 protein	1093
AFU4G05940	Phosphoethanolamine	1094
AFU4G06000	50SribosomalproteinL3	1095
AFU4G06030	putative protein	1096
AFU4G06040	putative protein	1097
AFU4G06090	Proteintransportproteinsec13	1098
AFU4G06100	conserved hypothetical protein	1099
AFU4G06140	Dipeptidylpeptidase,putative	1100
AFU4G06160	Branched-chainaminoacidaminotransferase,cytosolic	1101
AFU4G06190	Fungalspecifictranscriptionfactor,putative	1102
AFU4G06200	Flavin-bindingmonooxygenase,putative	1103
AFU4G06210	conserved hypothetical protein	1104
AFU4G06220	conserved hypothetical protein	1105
AFU4G06250	Ribosomebiogenesis	1106
AFU4G06320	conserved hypothetical protein	1107
AFU4G06330	hypothetical protein	1108
AFU4G06410	hypothetical protein	1109
AFU4G06450	possible transposase	1110
AFU4G06620	Glutamate/Leucine/Phenylalanine/Valinedehydrogenase,putative	1111
AFU4G06630	related to L-fucose permease	1112
AFU4G06670	rAsp f 7	1113
AFU4G06700	hypothetical protein	1114
AFU4G06770	Iron-sulfurcofactorsynthesisprotein	1115
AFU4G06790	Ubiquinol-cytochromecreductasecomplex14kDaprotein	1116
AFU4G06800	DNA-3-methyladenineglycosylase,putative	1117
AFU4G06820	Proteinecm33precursor	1118
AFU4G06830	SUMOconjugatingenzyme	1119
AFU4G06870	N-glycosyl-transferase	1120
AFU4G06890	14-alphasteroldemethylaseCyp51A	1121
AFU4G06900	AsparaginesynthetaseAsn2,putative	1122
AFU4G06940	Sphingolipiddesaturase,putative	1123
AFU4G06950	IntegralERmembraneproteinScs2,putative	1124
AFU4G06990	Aminoacidtransporter,putative	1125
AFU4G07030	hypothetical protein	1126
AFU4G07040	Aspartic-typeendopeptidase	1127
AFU4G07060	Acyl-CoAthioesterhydrolase,putative	1128
AFU4G07130	Diphosphomevalonatedecarboxylase	1129
AFU4G07140	Killertoxinsensitivityprotein	1130
AFU4G07150	cytochrome-c oxydase chain VIIc-like protein	1131
AFU4G07170	NuclearenvelopeproteinCut8	1132
AFU4G07190	Ornithinecarbamoyltransferase	1133
AFU4G07210	Mitochondrialacetolactatesynthasesmallsubunit,putative	1134
AFU4G07300	hypothetical protein	1135
AFU4G07330	ERassociatedDnaJchaperone	1136
AFU4G07360	Cobalamin-independentmethioninesynthaseMetH/D	1137
AFU4G07390	Endosomalcargoreceptor	1138
AFU4G07400	Sensorhistidinekinase/responseregulator,putative	1139
AFU4G07420	ProteasomecomponentPup3,putative	1140
AFU4G07430	alveolar soft part sarcoma chromosome region, candidate 1, putative	1141
AFU4G07440	Ribosomal protein L36e, putative	1142
AFU4G07510	ProteasomecomponentPre1,putative	1143
AFU4G07560	Chromatinmodification-relatedproteinvid21	1144
AFU4G07580	TranslationinitiationfactorEF-2gammasubunit,putative	1145
AFU4G07590	CaaXprenylproteaseSte24	1146
AFU4G07610	Zincmetalloprotease,putative	1147
AFU4G07620	hypothetical protein	1148
AFU4G07640	40SribosomalproteinS13	1149
AFU4G07660	ATP-dependentRNAhelicaseded1	1150
AFU4G07680	hypothetical protein	1151
AFU4G07690	Phosphoribosylaminoimidazolecarboxamideformyltransferase/IMPcyclohydrolase	1152
AFU4G07700	Clathrinheavychain	1153
AFU4G07710	Pyruvatecarboxylase,putative	1154
AFU4G07730	60SribosomalproteinL11	1155
AFU4G07760	Aminoacidtransporter,putative	1156
AFU4G07800	CaaXfarnesyltransferasealphasubunitRam2	1157
AFU4G07830	Ribosomal L38e protein family	1158
AFU4G07940	Oxidoreductase,2-nitropropanedioxygenasefamily,putative	1159
AFU4G08030	conserved hypothetical protein	1160
AFU4G08050	recessive suppressor of secretory defect	1161
AFU4G08060	Tetrahydrofolylpolyglutamatesynthase	1162
AFU4G08070	GlycylpeptideN-tetradecanoyltransferase	1163
AFU4G08110	TranslationelongationfactorG1,putative	1164
AFU4G08130	unnamed protein product	1165
AFU4G08170	Succinate-semialdehydedehydrogenaseUga2,putative	1166
AFU4G08190	RibosomebiogenesisproteinPescadillo,putative	1167
AFU4G08200	GPItransamidasecomponentPIG-U,putative	1168
AFU4G08230	Aldehydereductase,putative	1169
AFU4G08240	Zinc-containingalcoholdehydrogenase,putative	1170
AFU4G08320	Tyrosyl-tRNAsynthetase,mitochondrial	1171
AFU4G08340	ProtohemeIXfarnesyltransferase,mitochondrialprecursor	1172
AFU4G08370	conserved hypothetical protein	1173
AFU4G08380	hypothetical protein	1174
AFU4G08400	hypothetical protein	1175
AFU4G08580	MitochondrialperoxiredoxinPrx1,putative	1176
AFU4G08600	Aldehydedehydrogenase,putative	1177
AFU4G08710	Shortchaindehydrogenase,putative	1178
AFU4G08720	Lysophospholipase1precursor	1179
AFU4G08740	MFSmultidrugtransporter,putative	1180
AFU4G08770	hypothetical protein	1181
AFU4G08790	Dienelactonehydrolasefamilyprotein	1182
AFU4G08810	unnamed protein product	1183
AFU4G08820	conserved hypothetical protein	1184
AFU4G08910	hypothetical protein	1185
AFU4G08920	Proteinkinase,putative	1186
AFU4G08930	NucleolarGTPase,putative	1187
AFU4G08940	hypothetical protein	1188
AFU4G08960	conserved hypothetical protein	1189
AFU4G08970	PAP2domainprotein	1190
AFU4G08980	hypothetical protein	1191
AFU4G09010	MRNAsplicingprotein	1192
AFU4G09030	Aminopeptidase	1193
AFU4G09060	Phosphatidatecytidylyltransferase,putative	1194
AFU4G09080	C2H2transcriptionfactor	1195
AFU4G09100	Diphthamidebiosynthesisprotein4	1196
AFU4G09110	Cytochromecperoxidase,mitochondrialprecursor	1197
AFU4G09140	L-ornithineaminotransferaseCar2,putative	1198
AFU4G09190	S-adenosyl-methionine-sterol-C-methyltransferas	1199
AFU4G09250	hypothetical protein	1200
AFU4G09390	conserved hypothetical protein	1201
AFU4G09400	Aspartic-typeendopeptidase,putative	1202
AFU4G09460	hypothetical protein	1203
AFU4G09510	conserved hypothetical protein	1204
AFU4G09580	MajorallergenAspf2precursor	1205
AFU4G09590	hypothetical protein	1206
AFU4G09600	hypothetical protein	1207
AFU4G09710	C6sexualdevelopmenttranscriptionfactorNosA	1208
AFU4G09750	50SribosomalproteinL12	1209
AFU4G09800	Pre-mRNA-splicingfactorsyf2	1210
AFU4G09810	Putativeuncharacterizedprotein	1211
AFU4G09870	hypothetical protein	1212
AFU4G09950	conserved hypothetical protein	1213
AFU4G10000	ABCmultidrugtransporterMdr2	1214
AFU4G10010	cdc37 protein	1215
AFU4G10050	Calmodulin	1216
AFU4G10070	ClassIalpha-mannosidase	1217
AFU4G10100	FADbindingdomainprotein	1218
AFU4G10120	C6fingerdomainprotein,putative	1219
AFU4G10190	NADbindingRossmannfoldoxidoreductase,putative	1220
AFU4G10210	Phospholipid-transportingATPase	1221
AFU4G10220	Homeoboxtranscriptionfactor	1222
AFU4G10230	conserved hypothetical protein	1223
AFU4G10240	SmallnuclearribonucleoproteinSmD3,putative	1224
AFU4G10280	PhosphotransmitterproteinYpd1,putative	1225
AFU4G10290	hypothetical protein	1226
AFU4G10310	hypothetical protein	1227
AFU4G10330	CaaXfarnesyltransferasebetasubunitRam1	1228
AFU4G10340	C6fingerdomainprotein,putative	1229
AFU4G10350	PolyubiquitinUbiD/Ubi4,putative	1230
AFU4G10360	RINGandUBPfingerdomainprotein,putative	1231
AFU4G10370	3-demethylubiquinone-93-methyltransferase	1232
AFU4G10400	hypothetical protein	1233
AFU4G10410	Aspartateaminotransferase,putative	1234
AFU4G10440	putative protein	1235
AFU4G10460	Homocitratesynthase	1236
AFU4G10470	Sphinganine-1-phosphatealdolaseBST1,putative	1237
AFU4G10540	bdf1 protein	1238
AFU4G10550	Smallnucleolarribonucleoproteincomplexcomponent	1239
AFU4G10600	GTPaseactivatingprotein	1240
AFU4G10620	Probable4-hydroxyphenylpyruvatedioxygenase2	1241
AFU4G10690	Iron-sulfurclusterassemblyaccessoryproteinIsa1,putative	1242
AFU4G10730	RuvB-likehelicase1	1243
AFU4G10740	50SribosomalproteinL24	1244
AFU4G10750	Alpha-1,6-mannosyltransferasesubunit,putative	1245
AFU4G10760	Steroidalphareductasefamilyprotein	1246
AFU4G10780	Ubiquitin-proteinligase	1247
AFU4G10790	Phosphoribosyldiphosphatesynthaseisoform4	1248
AFU4G10800	40SribosomalproteinS6	1249
AFU4G10940	hypothetical protein	1250
AFU4G10990	Transporterproteinsmf2	1251
AFU4G11020	hypothetical protein	1252
AFU4G11070	NucleoporinSONB,putative	1253
AFU4G11080	Acetyl-coenzymeAsynthetaseFacA	1254
AFU4G11110	C2 domain protein	1255
AFU4G11130	conserved hypothetical protein	1256
AFU4G11190	Kynurenineaminotransferase,putative	1257
AFU4G11240	Alpha-aminoadipatereductaselargesubunit,putative	1258
AFU4G11250	CarbonicanhydraseNce103,putative,cafA	1259
AFU4G11270	hypothetical protein	1260
AFU4G11280	GPImannosyltransferase2	1261
AFU4G11290	Proteasomeactivatorsubunit4,putative	1262
AFU4G11300	VacuolarATPase98kDasubunit,putative	1263
AFU4G11310	Fructose-1,6-bisphosphataseFbp1,putative	1264
AFU4G11320	hypothetical protein	1265
AFU4G11330	Aha1domainfamily	1266
AFU4G11340	SaccharopinedehydrogenaseLys9,putative	1267
AFU4G11390	Ubiquinol-cytochromecreductasecomplex17kdprotein	1268
AFU4G11400	Cellsurfacereceptor/MFStransporter	1269
AFU4G11450	Rhoguanylnucleotideexchangefactor,putative	1270
AFU4G11480	C2H2fingerdomainprotein,putative	1271
AFU4G11510	Mannose-1-phosphateguanyltransferase	1272
AFU4G11530	IntermembranespaceAAAproteaseIAP-1	1273
AFU4G11540	Glycerolkinase,putative	1274
AFU4G11560	Vacuolarproteinsorting-associatedproteinvps13	1275
AFU4G11580	MnsuperoxidedismutaseSodB	1276
AFU4G11620	DNAreplicationcomplexGINSproteinpsf3	1277
AFU4G11680	conserved hypothetical protein	1278
AFU4G11700	Leucine Rich Repeat domain protein	1279
AFU4G11710	Oxidoreductase,zinc-bindingdehydrogenasefamilysuperfamily	1280
AFU4G11720	Phosphatidylsynthase	1281
AFU4G11730	Glyceroldehydrogenase	1282
AFU4G11850	C6fingerdomainprotein,putative	1283
AFU4G11910	N-terminalacetyltransferasecatalyticsubunit	1284
AFU4G11960	Iron-sulfurclusterassemblyassociatedproteinNar1,putative	1285
AFU4G11980	Anthranilatephosphoribosyltransferase,putative	1286
AFU4G11990	hypothetical protein	1287
AFU4G12000	PhosphatidylinositolphospholipaseC	1288
AFU4G12010	2-oxoaciddehydrogenasesacyltransferase,putative	1289
AFU4G12140	RNAmethylasefamilyUPF0020protein	1290
AFU4G12160	G2/M-specificcyclinNimE	1291
AFU4G12270	LIMdomainprotein	1292
AFU4G12290	Similar to RIKEN cDNA 1110020N13 gene	1293
AFU4G12330	AlkalinedihydroceramidaseYdc1,putative	1294
AFU4G12340	Mitochondrialcarrierprotein,putative	1295
AFU4G12370	hypothetical protein	1296
AFU4G12380	hypothetical protein	1297
AFU4G12410	HMGboxprotein,putative	1298
AFU4G12440	Sulfatetransporterfamilyprotein	1299
AFU4G12450	PH domain protein	1300
AFU4G12490	Vps9p	1301
AFU4G12530	ccc1 protein	1302
AFU4G12560	C6transcriptionfactor,putative	1303
AFU4G12570	C6transcriptionfactor,putative	1304
AFU4G12580	hypothetical protein	1305
AFU4G12590	conserved hypothetical protein	1306
AFU4G12640	RGSdomainprotein	1307
AFU4G12670	DNArepairproteinRad1,putative	1308
AFU4G12700	hypothetical protein	1309
AFU4G12710	Putativeuncharacterizedprotein	1310
AFU4G12720	Phosphoesterase,putative	1311
AFU4G12730	Phosphoserinephosphatase,putative	1312
AFU4G12780	conserved hypothetical protein	1313
AFU4G12830	Vacuolarproteinsorting-associatedproteinVps5,putative	1314
AFU4G12840	ClassIIaldolase/adducindomainprotein	1315
AFU4G12850	Calnexinhomologprecursor	1316
AFU4G12880	hypothetical protein	1317
AFU4G12910	UbiquitinC-terminalhydrolaseCreB	1318
AFU4G12920	Histidyl-tRNAsynthetase,mitochondrial	1319
AFU4G12930	Ubiquinonebiosynthesismonooxgenase	1320
AFU4G12950	Sortingnexin-4	1321
AFU4G12990	ThioredoxinreductaseTrr1/Trr2,putative	1322
AFU4G13010	Golgiapparatusmembraneproteintvp38	1323
AFU4G13020	CCCHzincfingerandSMRdomainprotein	1324
AFU4G13070	Alpha/betahydrolase,putative	1325
AFU4G13120	Glutaminesynthetase	1326
AFU4G13130	putative protein	1327
AFU4G13170	Gbeta like protein	1328
AFU4G13180	CG12895-PA	1329
AFU4G13200	conserved hypothetical protein	1330
AFU4G13210	hypothetical protein	1331
AFU4G13240	hypothetical protein	1332
AFU4G13270	UnfoldedproteinresponseproteinOrm1,putative	1333
AFU4G13320	conserved hypothetical protein	1334
AFU4G13350	U1snRNPcomplexcomponentYhc1,putative	1335
AFU4G13380	putative protein	1336
AFU4G13410	37SribosomalproteinRsm24,putative	1337
AFU4G13580	Gamma-glutamyltranspeptidase	1338
AFU4G13630	hypothetical protein	1339
AFU4G13670	WSC domain protein	1340
AFU4G13690	SnoRNPprotein	1341
AFU4G13700	Threonyl-tRNAsynthetase,putative	1342
AFU4G13720	MAPkinaseMpkA	1343
AFU4G13760	hypothetical protein	1344
AFU4G13970	conserved hypothetical protein	1345
AFU4G14220	C6fingerdomainprotein,putative	1346
AFU4G14240	O-methyltransferase,putative	1347
AFU4G14250	hypothetical protein	1348
AFU4G14350	conserved hypothetical protein	1349
AFU4G14360	capsular associated protein, putative	1350
AFU4G14370	reverse transcriptase	1351
AFU4G14380	GlutathioneS-transferase,putative	1352
AFU4G14390	transposase	1353
AFU4G14450	Mannitoldehydrogenase,putative	1354
AFU4G14650	Ribokinase	1355
AFU4G14870	reverse transcriptase, RNaseH	1356
AFU4G14880	conserved hypothetical protein	1357
AFU5G00200	conserved hypothetical protein	1358
AFU5G00270	hypothetical protein	1359
AFU5G00590	hypothetical protein	1360
AFU5G00650	hypothetical protein	1361
AFU5G00810	hypothetical protein	1362
AFU5G01160	MFSmonosaccharidetransporter,putative	1363
AFU5G01350	MFSmultidrugtransporter,putative	1364
AFU5G01450	NADH-dependentflavinoxidoreductase,putative	1365
AFU5G01500	HomocysteineS-methyltransferase,putative	1366
AFU5G01650	BZIPtranscriptionfactorJlbA/IDI-4	1367
AFU5G01670	hypothetical protein	1368
AFU5G01680	MFStransporter,putative	1369
AFU5G01710	CytochromeP450phenylacetate2-hydroxylase,putative	1370
AFU5G01750	MATHandUCHdomainprotein,putaitve	1371
AFU5G01780	autoantigen GS2NA, nuclear	1372
AFU5G01800	DNArepairproteinRad14,putative	1373
AFU5G01860	ARP2/3complexsubunitArc18,putative	1374
AFU5G01900	HeatshocktranscriptionfactorHsf1,putative	1375
AFU5G01910	Aldo-ketoreductase	1376
AFU5G01920	hypothetical protein	1377
AFU5G01940	R3Hdomainprotein,putative	1378
AFU5G01960	conserved hypothetical protein	1379
AFU5G01970	Glyceraldehyde3-phosphatedehydrogenaseGpdA	1380
AFU5G01990	related to blastomyces yeast phase-specific protein 1	1381
AFU5G02090	conserved hypothetical protein TIGR00149	1382
AFU5G02130	Alpha-galactosidase	1383
AFU5G02160	RNAbindingprotein	1384
AFU5G02180	Cysteinesynthase	1385
AFU5G02230	Actininteractingprotein2	1386
AFU5G02290	Potassiumiontransporter	1387
AFU5G02320	hypothetical protein	1388
AFU5G02330	Ribonucleasemitogillinprecursor	1389
AFU5G02360	Vacuolardynamin-likeGTPaseVpsA,putative	1390
AFU5G02370	VacuolarATPsynthasecatalyticsubunitA,putative	1391
AFU5G02400	unnamed protein product	1392
AFU5G02410	ATP-dependentRNAhelicasefal1	1393
AFU5G02450	Farnesyl-pyrophosphatesynthetase	1394
AFU5G02470	nmt1 protein homolog	1395
AFU5G02480	GlycogensynthaseGsy1,putative	1396
AFU5G02520	DNAreplicationlicensingfactorMcm5,putative	1397
AFU5G02540	conserved hypothetical protein	1398
AFU5G02570	HistoneacetylasecomplexsubunitPaf400,putative	1399
AFU5G02730	Gamma-tubulincomplexcomponentGCP5,putative	1400
AFU5G02740	Alpha-1,2-mannosyltransferase	1401
AFU5G02750	CytochromecoxidasesubunitVa,putative	1402
AFU5G02760	Fattyacidelongase	1403
AFU5G02790	Aminoacidpermease,putative	1404
AFU5G02810	possible transposase	1405
AFU5G02840	MFSsugartransporter,putative	1406
AFU5G02850	conserved hypothetical protein	1407
AFU5G02860	related to integral membrane protein PTH11, putative	1408
AFU5G02870	Oxidoreductase,short-chaindehydrogenase/reductasefamily	1409
AFU5G02910	NAPfamilyprotein	1410
AFU5G02920	NitrogenmetaboliterepressionregulatorNmrA	1411
AFU5G02930	Lysophospholipase,putative	1412
AFU5G02950	unnamed protein product	1413
AFU5G02980	possible transposase	1414
AFU5G03010	conserved hypothetical protein	1415
AFU5G03020	60SribosomalproteinL4,putative	1416
AFU5G03030	C6transcriptionfactor,putative	1417
AFU5G03040	DnaJdomainprotein	1418
AFU5G03060	hypothetical protein	1419
AFU5G03080	Septin	1420
AFU5G03090	Smallnucleolarribonucleoproteincomplexsubunit	1421
AFU5G03130	HistoneacetyltransferasetypeBsubunit2	1422
AFU5G03140	GTPcyclohydrolaseI,putative	1423
AFU5G03170	hypothetical protein	1424
AFU5G03180	TranslationinitiationfactoreIF4E3,putative	1425
AFU5G03220	Microsomalsignalpeptidasesubunit	1426
AFU5G03230	StressresponseRCIpeptide,putative	1427
AFU5G03250	Ubiquitincarboxyl-terminalhydrolase	1428
AFU5G03280	hypothetical protein	1429
AFU5G03290	5730408I11Rik protein	1430
AFU5G03330	conserved hypothetical protein	1431
AFU5G03340	hypothetical protein	1432
AFU5G03360	NADHpyrophosphatase,putative	1433
AFU5G03380	Flavindependentmonooxygenase,putative	1434
AFU5G03420	1-aminocyclopropane-1-carboxylatedeaminase,putative	1435
AFU5G03430	PHDtranscriptionfactor	1436
AFU5G03460	Thymidylatekinase	1437
AFU5G03470	TRNA-guaninetransglycosylasefamilyprotein	1438
AFU5G03480	Methylenetetrahydrofolatereductase	1439
AFU5G03490	Nucleosidediphosphatekinase	1440
AFU5G03500	AlphaglucosidaseII,alphasubunit,putative	1441
AFU5G03550	PlasmamembraneH(+)ATPase,putative	1442
AFU5G03560	Glutamyl-tRNAsynthetase	1443
AFU5G03570	MitochondriallargeribosomalsubunitproteinL1,putative	1444
AFU5G03620	DNA binding protein	1445
AFU5G03630	Putativeuncharacterizedprotein	1446
AFU5G03640	MitochondrialexporttranslocaseOxa1,putative	1447
AFU5G03670	S-adenosylmethioninedecarboxylaseproenzyme	1448
AFU5G03680	TranscriptioninitiationfactorTFIIDcomplex60kDasubunit	1449
AFU5G03690	Phosphatidylinositoltransferproteinsfh5	1450
AFU5G03710	conserved hypothetical protein	1451
AFU5G03750	WWdomainprotein	1452
AFU5G03760	ClassIIIchitinaseChiA1	1453
AFU5G03780	endoribonuclease L-PSP, putative	1454
AFU5G03790	Ferroxidase	1455
AFU5G03800	High-affinityironpermease	1456
AFU5G03810	hypothetical protein	1457
AFU5G03980	LysMdomainprotein,putative	1458
AFU5G03990	VacuolaraspartylaminopeptidaseLap4,putative	1459
AFU5G04050	Scramblase family	1460
AFU5G04070	Meiosis-specifictopoisomeraseSpo11,putative	1461
AFU5G04080	Oxidosqualenelanosterolcyclase	1462
AFU5G04090	SGT1andCSdomainprotein	1463
AFU5G04100	PQ loop repeat family	1464
AFU5G04170	Heatshockprotein90	1465
AFU5G04180	Putativeuncharacterizedprotein	1466
AFU5G04200	DNAdirectedRNApolymeraseIIIsubunitRpc82,putative	1467
AFU5G04210	Ubiquinol-cytochromeCreductasecomplexcoreprotein2,putative	1468
AFU5G04220	MitochondrialDNAreplicationprotein	1469
AFU5G04230	Citratesynthase	1470
AFU5G04250	HomocysteinesynthaseCysD	1471
AFU5G04260	Argininetransporter,putative	1472
AFU5G04290	WWdomainprotein,putative	1473
AFU5G04310	PeroxisomalmembraneproteinPmp47,putative	1474
AFU5G04330	Aminopeptidase,putative	1475
AFU5G04370	NADH-ubiquinoneoxidoreductase,subunitG,putative	1476
AFU5G05450	40SribosomalproteinS3Ae	1477
AFU5G05460	Cytosinedeaminase-uracilphosphoribosyltransferasefusionprotein	1478
AFU5G05490	Seryl-tRNAsynthetase	1479
AFU5G05500	D-3-phosphoglyceratedehydrogenase	1480
AFU5G05520	P-typeATPase,putative	1481
AFU5G05620	ribosomal protein L23	1482
AFU5G05710	Centromere/microtubule-bindingproteincbf5	1483
AFU5G05720	Proteinfyv10	1484
AFU5G05740	GDP-mannosetransporter	1485
AFU5G05780	hypothetical protein	1486
AFU5G05790	UbiquitinligasesubunitHrtA,putative	1487
AFU5G05820	Homoserinekinase	1488
AFU5G05830	CorAfamilymetaliontransporter,putative	1489
AFU5G05870	RNApolymeraseIItranscriptionelongationfactor	1490
AFU5G05880	Acyltransferase,putative	1491
AFU5G05960	Serine/threonineproteinkinase,putative	1492
AFU5G06130	Succinyl-CoAsynthetasealphasubunit,putative	1493
AFU5G06180	possible transposase	1494
AFU5G06230	GABApermease,putative	1495
AFU5G06240	Alcoholdehydrogenase,putative	1496
AFU5G06250	hypothetical protein	1497
AFU5G06270	5-aminolevulinicacidsynthaseHemA	1498
AFU5G06330	RSCcomplexsubunit	1499
AFU5G06390	Adenosinekinase,putative	1500
AFU5G06410	C2H2transcriptionfactor	1501
AFU5G06430	50SribosomalsubunitL7,putative	1502
AFU5G06500	Acyl-CoAdehydrogenasefamilyprotein	1503
AFU5G06540	NADH-ubiquinoneoxidoreductasesubunitB17.2,putative	1504
AFU5G06660	conserved hypothetical protein	1505
AFU5G06670	related to L-fucose permease, putative	1506
AFU5G06740	conserved hypothetical protein	1507
AFU5G06750	Proteinkinase	1508
AFU5G06760	Pre-mRNA-splicingfactorcwc2	1509
AFU5G06780	Carbamoyl-phosphatesynthasearginine-specificsmallchain	1510
AFU5G06910	DUF636domainprotein	1511
AFU5G06920	possible transposase	1512
AFU5G06970	hypothetical protein	1513
AFU5G07000	NADbindingRossmannfoldoxidoreductase,putative	1514
AFU5G07020	RibosomebiogenesisABCtransporterArb1,putative	1515
AFU5G07070	unnamed protein product, putative	1516
AFU5G07090	hypothetical protein	1517
AFU5G07250	Domain of unknown function family	1518
AFU5G07300	Electrontransferflavoprotein,betasubunit,putative	1519
AFU5G07340	DnaJdomainproteinPsi,putative	1520
AFU5G07370	CCR4-NOTcorecomplexsubunitCaf1,putative	1521
AFU5G07430	Rhoguanylnucleotideexchangefactor,putative	1522
AFU5G07450	hypothetical protein	1523
AFU5G07480	hypothetical protein	1524
AFU5G07490	Steroidmonooxygenase	1525
AFU5G07590	hypothetical protein	1526
AFU5G07700	hypothetical protein	1527
AFU5G07720	Pre-mRNA-splicingfactorcwc24	1528
AFU5G07750	Mitochondrialferrochelatase,putative	1529
AFU5G07760	Tetracycline-effluxtransporter,putative	1530
AFU5G07810	conserved hypothetical protein	1531
AFU5G07850	conserved hypothetical protein	1532
AFU5G07890	SsDNAbindingprotein,putative	1533
AFU5G08000	related to leucine permease transcriptional regulator SAC3, putative	1534
AFU5G08040	ExocystcomplexcomponentSec8,putative	1535
AFU5G08160	unnamed protein product, putative	1536
AFU5G08170	Autophagy-relatedprotein3	1537
AFU5G08190	hypothetical protein	1538
AFU5G08200	hypothetical protein	1539
AFU5G08210	Dolichyl-phosphatebeta-glucosyltransferase,putative	1540
AFU5G08220	hypothetical protein	1541
AFU5G08280	TRNAa64-2'-o-ribosylphosphatetransferase	1542
AFU5G08300	Alpha-actinin,sarcomeric	1543
AFU5G08340	transposase	1544
AFU5G08370	unnamed protein product	1545
AFU5G08390	Responseregulator,putative	1546
AFU5G08540	SeptinAspA,putative	1547
AFU5G08550	Rhoguanylnucleotideexchangefactor	1548
AFU5G08560	VacuolarATPaseproteolipidsubunitc,putative	1549
AFU5G08570	ProteinkinaseAcatalyticsubunit2	1550
AFU5G08640	hypothetical protein	1551
AFU5G08650	conserved hypothetical protein	1552
AFU5G08750	hypothetical protein	1553
AFU5G08800	hypothetical protein	1554
AFU5G08830	WoroninbodyproteinHexA,putative	1555
AFU5G08850	hypothetical protein	1556
AFU5G08860	hypothetical protein	1557
AFU5G08930	Isovaleryl-CoAdehydrogenaseIvdA,putative	1558
AFU5G08950	RASsmallmonomericGTPase	1559
AFU5G09000	Sisterchromatidcohesionprotein	1560
AFU5G09020	WSC4 homolog [imported]	1561
AFU5G09100	Mitogen-activatedproteinkinasempkC	1562
AFU5G09200	Ubiquitinconjugatingenzyme	1563
AFU5G09210	Cellularserineproteinaseprecursor,ALP2	1564
AFU5G09230	Transaldolase	1565
AFU5G09240	Superoxidedismutase[Cu-Zn]	1566
AFU5G09250	Transcriptionfactor	1567
AFU5G09270	KIAA0090 protein, putative	1568
AFU5G09300	Aminoacidtransporter,putative	1569
AFU5G09500	hypothetical protein	1570
AFU5G09640	blr7238	1571
AFU5G09670	RNaseIIIdomainprotein	1572
AFU5G09830	Cationeffluxfamilyprotein,putative	1573
AFU5G09840	D-xylulosekinase	1574
AFU5G09850	Exportin-T	1575
AFU5G09860	Esterase,putative	1576
AFU5G09910	Nitroreductasefamilyprotein,putative	1577
AFU5G09970	blr1289	1578
AFU5G10010	conserved hypothetical protein	1579
AFU5G10370	Iron-sulfurproteinsubunitofsuccinatedehydrogenaseSdh2,putative	1580
AFU5G10520	alpha-1,2-mannosidase, putative subfamily	1581
AFU5G10540	GlycogenbranchingenzymeGbeA,putative	1582
AFU5G10550	ATPsynthaseF1,betasubunit,putative	1583
AFU5G10560	CytochromecoxidasesubunitV	1584
AFU5G10570	Cofilin	1585
AFU5G10610	Ubiquinol-cytochromecreductaseiron-sulfursubunit	1586
AFU5G10640	Tyrosyl-tRNAsynthetase	1587
AFU5G10650	Pyridoxaminephosphateoxidase,putative	1588
AFU5G10660	conserved hypothetical protein	1589
AFU5G10680	Phosphomevalonatekinase	1590
AFU5G10760	Alpha-1,2-mannosyltransferase	1591
AFU5G10780	UDP-glucose4-epimerase	1592
AFU5G10920	DUF221domainprotein,putative	1593
AFU5G10940	conserved hypothetical protein	1594
AFU5G11010	Nucleosidediphosphatase	1595
AFU5G11040	Pantoate--beta-alanineligase	1596
AFU5G11110	Thiaminpyrophosphokinase-relatedprotein	1597
AFU5G11230	RASprotein,RAS,rasA	1598
AFU5G11240	Oxidoreductase,shortchaindehydrogenase/reductasefamily	1599
AFU5G11260	SiderophoretranscriptionfactorSreA	1600
AFU5G11270	conserved hypothetical protein	1601
AFU5G11290	D-aminoacidoxidase	1602
AFU5G11320	ThioredoxinTrxA,aspf29	1603
AFU5G11330	hypothetical protein	1604
AFU5G11520	Serine/threonineproteinkinase	1605
AFU5G11540	37SribosomalproteinS5	1606
AFU5G11600	Actincytoskeletonorganizationprotein	1607
AFU5G11620	Pre-mRNAsplicingfactorRNAhelicase	1608
AFU5G11630	hypothetical protein	1609
AFU5G11640	SecretorypathwayproteinSsp120,putative	1610
AFU5G11660	Autophagy-relatedprotein18	1611
AFU5G11690	ProteintyrosinephosphatasePps1,putative	1612
AFU5G11740	MitochondrialribosomalproteinL23,putative	1613
AFU5G11750	LONdomainserineprotease,putative	1614
AFU5G11760	Hydroxymethylbilanesynthase,putative	1615
AFU5G11770	hypothetical protein	1616
AFU5G11830	MitochondrialribosomalproteinL11,putative	1617
AFU5G11900	Guaninenucleotideexchangefactor	1618
AFU5G11970	Proteinkinasec	1619
AFU5G11980	MFSeffluxtransporter,putative	1620
AFU5G11990	Alpha-1,3-mannosyltransferase	1621
AFU5G12080	hypothetical protein	1622
AFU5G12130	RabsmallmonomericGTPaseRab7,putative	1623
AFU5G12150	PH domain protein	1624
AFU5G12160	Alpha-1,2-mannosyltransferase	1625
AFU5G12180	Ran-specificGTPase-activatingprotein1,putative	1626
AFU5G12210	G-protein beta subunit	1627
AFU5G12230	MYNDdomainprotein	1628
AFU5G12320	hypothetical protein	1629
AFU5G12350	RibonucleotidereductasesmallsubunitRnrA,putative	1630
AFU5G12480	Shortchaindehydrogenase/reductasefamily	1631
AFU5G12540	hypothetical protein	1632
AFU5G12590	aos23	1633
AFU5G12620	divalent cation transport-related protein	1634
AFU5G12640	DNApolymerasegamma	1635
AFU5G12720	ABCmultidrugtransporter,putative	1636
AFU5G12790	Mitochondrial3-hydroxyisobutyryl-CoAhydrolase,putative	1637
AFU5G12800	50SribosomalproteinL4	1638
AFU5G12810	conserved hypothetical protein	1639
AFU5G12900	GATAtranscriptionfactor	1640
AFU5G13100	hypothetical protein	1641
AFU5G13130	Chorismatemutase	1642
AFU5G13190	Kinesinfamilyprotein	1643
AFU5G13360	YjeF-related protein N-terminus family	1644
AFU5G13380	BRCTdomainprotein	1645
AFU5G13410	contains ESTs AU067950(C11314),D47377(S12737),D28177(C0105), AU067951(C11314),C97909(C0105),AU091725(S12737)~similar to Arabidopsis thaliana chromosome 2, At2g06530~unknown protein	1646
AFU5G13510	Cellcyclecontrolprotein	1647
AFU5G13560	FHA domain protein	1648
AFU5G13600	Vacuolarproteinsortingvps16,putative	1649
AFU5G13610	conserved hypothetical protein	1650
AFU5G13640	Thioredoxin,putative	1651
AFU5G13730	invasion associated protein p60	1652
AFU5G13740	Proteinphosphatase,putative	1653
AFU5G13750	CalciumbindingproteinCaleosin,putative	1654
AFU5G13840	NUDIXdomain,putative	1655
AFU5G13900	transposase	1656
AFU5G13910	transposase	1657
AFU5G13920	p21 protein	1658
AFU5G13930	CCCHfingerDNAbindingprotein,putative	1659
AFU5G13970	conserved hypothetical protein	1660
AFU5G14060	RhoGTPaseRho4,putative	1661
AFU5G14210	glucose-repressible gene protein-related protein	1662
AFU5G14330	12-oxophytodienoatereductase,putative	1663
AFU5G14340	Oxidoreductase,short-chaindehydrogenase/reductasefamily,putative	1664
AFU5G14380	Alpha-glucuronidase	1665
AFU5G14390	C6transcriptionfactor,putative	1666
AFU5G14510	Beta-lactamase,putative	1667
AFU5G14650	RINGfingerprotein	1668
AFU5G14660	GABApermease,putative	1669
AFU5G14680	hypothetical protein	1670
AFU5G14690	Phosphorylase,putative	1671
AFU5G14710	hypothetical protein	1672
AFU5G14810	Pyruvatedecarboxylase,putative	1673
AFU5G14840	hypothetical protein	1674
AFU5G14880	hypothetical protein	1675
AFU5G14900	hypothetical protein	1676
AFU5G14940	Cellsurfacemetalloreductase	1677
AFU5G14980	hypothetical protein	1678
AFU5G15100	hypothetical protein	1679
AFU6G00100	transposase	1680
AFU6G00310	Serinecarboxypeptidase	1681
AFU6G00370	Aminotransferase,putative	1682
AFU6G00390	Aminotransferase,putative	1683
AFU6G00400	conserved hypothetical protein	1684
AFU6G00410	amino acid permease, putative	1685
AFU6G00420	hypothetical protein	1686
AFU6G00430	IgE-binding protein	1687
AFU6G00480	hypothetical protein	1688
AFU6G00510	NADP-dependentalcoholdehydrogenase	1689
AFU6G00520	conserved hypothetical protein	1690
AFU6G00620	hypothetical protein	1691
AFU6G00630	MFStransporter,putative	1692
AFU6G00640	integral membrane protein	1693
AFU6G00660	FADbindingdomainprotein	1694
AFU6G00680	hypothetical protein	1695
AFU6G00690	hypothetical protein	1696
AFU6G00740	hypothetical protein	1697
AFU6G00750	Pyruvatedecarboxylase,putative	1698
AFU6G00780	reverse transcriptase, RNaseH	1699
AFU6G01880	hypothetical protein	1700
AFU6G01940	Dienelactonehydrolasefamilyprotein	1701
AFU6G01950	hypothetical protein	1702
AFU6G02020	hypothetical protein	1703
AFU6G02090	ATPsynthasesubunitE,putative	1704
AFU6G02120	hypothetical protein	1705
AFU6G02130	Rabgeranylgeranyltransferaseescortprotein,putative	1706
AFU6G02140	Peptidyl-prolylcis-transisomerase-like1	1707
AFU6G02160	3'exoribonucleasefamilyprotein	1708
AFU6G02190	PTAC beta	1709
AFU6G02220	MFStoxineffluxpump,putative	1710
AFU6G02230	GlucokinaseGlkA,putative	1711
AFU6G02240	protein kinase homolog F8D20.10, putative	1712
AFU6G02260	hypothetical protein	1713
AFU6G02280	Putativeperoxiredoxinpmp20	1714
AFU6G02320	hypothetical protein	1715
AFU6G02330	C6transcriptionfactor,putative	1716
AFU6G02370	ARP2/3complex20kDasubunit	1717
AFU6G02420	Ubiquitinconjugatingenzyme	1718
AFU6G02440	60SribosomalproteinL24a	1719
AFU6G02450	RibosomalS30/ubiquitinfusion	1720
AFU6G02460	Glucosamine6-phosphateacetyltransferase,putative	1721
AFU6G02470	Fumaratehydratase,putative	1722
AFU6G02520	EukaryotictranslationinitiationfactoreIF-1Asubunit,putative	1723
AFU6G02620	2-dehydropantoate2-reductase,putative	1724
AFU6G02630	ATP-dependentRNAhelicasesub2	1725
AFU6G02690	C2H2fingerdomainprotein,putative	1726
AFU6G02710	Lipase,putative	1727
AFU6G02750	Nascentpolypeptide-associatedcomplexsubunitbeta	1728
AFU6G02780	Acyl-proteinthioesterase1	1729
AFU6G02800	UncharacterizedproteinAFU6G02800precursor	1730
AFU6G02860	Isocitratelyase	1731
AFU6G02870	hypothetical protein	1732
AFU6G02910	Acetylglutamatekinase,putative	1733
AFU6G02920	SNAREproteinSnc2,putative	1734
AFU6G02960	NADH-ubiquinone oxidoreductase 105 kDa subunit	1735
AFU6G03040	MFSmultidrugtransporter,putative	1736
AFU6G03050	Oleatedelta-12desaturase	1737
AFU6G03060	MFSmonosaccharidetransporter,putative	1738
AFU6G03100	hypothetical protein	1739
AFU6G03400	hypothetical protein	1740
AFU6G03430	C6fingerdomainprotein,putative	1741
AFU6G03440	Fructosylaminoacidoxidase,putative	1742
AFU6G03460	Putativeuncharacterizedprotein	1743
AFU6G03470	ABCmultidrugtransporter,putative	1744
AFU6G03490	Phenol2-monooxygenase,putative	1745
AFU6G03560	IgE-binding protein	1746
AFU6G03590	Methylcitratesynthaseprecursor	1747
AFU6G03610	possible transposase	1748
AFU6G03640	Aminotransferase,putative	1749
AFU6G03650	possible transposase	1750
AFU6G03660	Onanonoxo-7-onima-8-eninoihtemlysoneda	1751
AFU6G03690	SodiumP-typeATPase,putative	1752
AFU6G03730	2-methylcitratedehydratase,putative	1753
AFU6G03750	Amidophosphoribosyltransferase	1754
AFU6G03770	Oxidoreductase	1755
AFU6G03800	hypothetical protein	1756
AFU6G03820	Nascentpolypeptide-associatedcomplexsubunitalpha	1757
AFU6G03830	RibosomalproteinL14	1758
AFU6G03860	MFStransporter,putative	1759
AFU6G03990	GAS2domainprotein	1760
AFU6G04030	probable membrane protein YDR079w	1761
AFU6G04070	hypothetical protein	1762
AFU6G04110	cleft lip and palate associated transmembrane protein-like	1763
AFU6G04250	Protein required for hyphal anastomosis	1764
AFU6G04270	MFSsugartransporter,putative	1765
AFU6G04300	hypothetical protein	1766
AFU6G04310	MRNAbindingproteinPumilio2,putative	1767
AFU6G04370	hypothetical protein	1768
AFU6G04380	ABC1 protein	1769
AFU6G04460	Phosphatidylsynthase	1770
AFU6G04470	hypothetical protein	1771
AFU6G04510	Putativeglycoproteinendopeptidasekae1	1772
AFU6G04520	SETdomainprotein	1773
AFU6G04560	37SribosomalproteinS9	1774
AFU6G04570	TranslationelongationfactoreEF-1subunitgamma,putative	1775
AFU6G04600	hypothetical protein	1776
AFU6G04620	NADH-ubiquinoneoxidoreductaseB14subunit,putative	1777
AFU6G04650	conserved hypothetical protein	1778
AFU6G04680	sur1 protein	1779
AFU6G04710	hypothetical protein	1780
AFU6G04730	BifunctionalpurinebiosyntheticproteinAde1,putative	1781
AFU6G04740	ActinAct1	1782
AFU6G04790	ProteasomecomponentPre5,putative	1783
AFU6G04800	lysine decarboxylase-like protein	1784
AFU6G04840	hypercellular protein	1785
AFU6G04860	MBOATfamilyprotein,putative	1786
AFU6G04920	NAD-dependentformatedehydrogenaseAciA/Fdh	1787
AFU6G04960	unnamed protein product	1788
AFU6G04970	Phosphoserineaminotransferase	1789
AFU6G05040	DNAreplicationfactorCsubunitRfc4,putative	1790
AFU6G05110	Mitochondrialimportreceptorsubunit	1791
AFU6G05120	Glycogensynthasekinase	1792
AFU6G05130	SnRNAcapbindingcomplexsubunit	1793
AFU6G05140	Steroldelta5,6-desaturaseERG3,erg3B	1794
AFU6G05180	Splicingfactor3bsubunit4	1795
AFU6G05200	60SribosomalproteinL28	1796
AFU6G05210	Malatedehydrogenase,NAD-dependent	1797
AFU6G05240	SUMOligaseSizA,putative	1798
AFU6G05260	GPIethanolaminephosphatetransferase2	1799
AFU6G05310	dJ561L24.2	1800
AFU6G05320	PurinenucleosidephosphorylaseI,inosineandguanosine-specific	1801
AFU6G05350	Aspartic-typeendopeptidase	1802
AFU6G06370	NAD(+)-isocitratedehydrogenasesubunitI	1803
AFU6G06390	hypothetical protein	1804
AFU6G06420	Mitochondrionbiogenesisprotein	1805
AFU6G06430	Pre-rRNA-processingproteinpno1	1806
AFU6G06460	Fumarylacetoacetatehydrolasefamilyprotein	1807
AFU6G06470	HeatshockproteinHsp30-like,putative	1808
AFU6G06490	U1smallnuclearribonucleoproteinA,putative	1809
AFU6G06510	Extracellulartriacylglycerollipase,putative	1810
AFU6G06580	Phosphomannomutase	1811
AFU6G06590	DnaJchaperone	1812
AFU6G06620	YIP3-like protein	1813
AFU6G06640	conserved hypothetical protein	1814
AFU6G06680	hol1 protein, putative	1815
AFU6G06720	Serine/threonineproteinkinase,putative	1816
AFU6G06740	EndoplasmicreticulumcalciumATPase,putative	1817
AFU6G06750	14-3-3familyprotein	1818
AFU6G06770	Enolase	1819
AFU6G06830	MediatorofRNApolymeraseIItranscriptionsubunit18	1820
AFU6G06900	GTPaseRho1	1821
AFU6G07020	boi2 protein, putative	1822
AFU6G07060	Alpha/betahydrolasefamilyprotein,putative	1823
AFU6G07120	nuclear movement protein	1824
AFU6G07140	hypothetical protein	1825
AFU6G07160	IZHfamilychannelprotein	1826
AFU6G07280	ABCtransporter	1827
AFU6G07290	Endosomalcargoreceptor	1828
AFU6G07340	Kynurenine3-monooxygenase,putative	1829
AFU6G07360	40SribosomalproteinS8	1830
AFU6G07410	hypothetical protein	1831
AFU6G07440	1-phosphatidylinositol-3-phosphate5-kinase	1832
AFU6G07470	conserved hypothetical protein	1833
AFU6G07500	DNAexcisionrepairproteinRad2	1834
AFU6G07510	hypothetical protein	1835
AFU6G07520	conserved hypothetical protein	1836
AFU6G07530	BZIPtranscriptionfactor,putative	1837
AFU6G07540	T-complexprotein1,epsilonsubunit,putative	1838
AFU6G07620	GDP-mannosepyrophosphorylaseA	1839
AFU6G07670	Cytochromecoxidaseassemblyproteincox15	1840
AFU6G07710	Mitochondrialdicarboxylatecarrierprotein,putative	1841
AFU6G07720	PhosphoenolpyruvatecarboxykinaseAcuF	1842
AFU6G07740	Peroxisomalbiogenesisfactor	1843
AFU6G07750	MFSphospholipidtransporter	1844
AFU6G07770	Alanineaminotransferase,putative	1845
AFU6G07810	conserved hypothetical protein	1846
AFU6G07870	MitochondrialRhoGTPase1	1847
AFU6G07880	Unknown	1848
AFU6G07900	rod1 protein	1849
AFU6G07930	hypothetical protein	1850
AFU6G07980	Celldivisioncontrolprotein2kinase,putative	1851
AFU6G07990	oxidoreductase, 2OG-Fe(II) oxygenase family family	1852
AFU6G08000	GeneralamidaseGmdA,putative	1853
AFU6G08030	hypothetical protein	1854
AFU6G08040	RNPdomainprotein	1855
AFU6G08130	hypothetical protein	1856
AFU6G08180	hypothetical protein	1857
AFU6G08200	CellcyclecontrolproteintyrosinephosphataseMih1,putative	1858
AFU6G08220	SCFubiquitinligasesubunitCulC,putative	1859
AFU6G08240	HEATrepeatprotein	1860
AFU6G08360	Thiazolebiosynthesisenzyme	1861
AFU6G08390	conserved hypothetical protein	1862
AFU6G08440	Protoporphyrinogenoxidase,putative	1863
AFU6G08480	Aquaglyceroporin,putative	1864
AFU6G08510	Cellwallglucanase,putative	1865
AFU6G08580	FK506-bindingprotein4	1866
AFU6G08630	hypothetical protein	1867
AFU6G08660	reticulocyte binding protein	1868
AFU6G08730	6-phosphogluconatedehydrogenase,decarboxylating	1869
AFU6G08740	3-dehydroshikimatedehydratase,putative	1870
AFU6G08750	Delta-1-pyrroline-5-carboxylatedehydrogenasePrnC	1871
AFU6G08760	ProlineoxidasePrnD	1872
AFU6G08770	hypothetical protein	1873
AFU6G08780	ProlineutilizationproteinPrnX,putative	1874
AFU6G08810	NADH-ubiquinoneoxidoreductase304kDasubunit	1875
AFU6G08830	2-oxoisovaleratedehydrogenasecomplexalphasubunit,putative	1876
AFU6G08850	UbiquinonebiosynthesismethlytransferaseCoq5,putative	1877
AFU6G08860	Sugarisomerase,KpsF/GutQ	1878
AFU6G08880	Ubiquitin-proteinligaseUfd4,putative	1879
AFU6G08890	thioesterase family protein domain protein	1880
AFU6G08930	Proteinfmp52,mitochondrialprecursor	1881
AFU6G08940	hypothetical protein	1882
AFU6G08960	ProteasomecomponentPre9,putative	1883
AFU6G09000	PHDfingerdomainprotein,putative	1884
AFU6G09010	CG7564-PA	1885
AFU6G09020	GPItransamidasecomponentGpi16,putative	1886
AFU6G09090	putative protein	1887
AFU6G09100	Putativeuncharacterizedprotein	1888
AFU6G09110	MFSmultidrugtransporter,putative	1889
AFU6G09140	Oxidoreductase,short-chaindehydrogenase/reductasefamily	1890
AFU6G09180	G1/SregulatorNimO,putative	1891
AFU6G09190	MetallopeptidasefamilyM24,putative	1892
AFU6G09200	Putativeuncharacterizedprotein	1893
AFU6G09310	ClassVchitinase,putative	1894
AFU6G09320	LysMdomainprotein,putative	1895
AFU6G09330	transposase	1896
AFU6G09380	hypothetical protein	1897
AFU6G09390	hypothetical protein	1898
AFU6G09430	hypothetical protein	1899
AFU6G09460	hypothetical protein	1900
AFU6G09470	reverse transcriptase, RNaseH	1901
AFU6G09480	conserved hypothetical protein	1902
AFU6G09520	Lipase/esterasefamilyprotein	1903
AFU6G09740	GliT	1904
AFU6G09930	BZIPtranscriptionfactorAP-1/Yap1,putative	1905
AFU6G09940	transposase	1906
AFU6G09980	Patchedsphingolipidtransporter	1907
AFU6G09990	Importinbeta-4subunit,putative	1908
AFU6G10030	PAP2domainprotein	1909
AFU6G10040	Fructosylamineoxygenoxidoreductase	1910
AFU6G10060	cap1,F-actin-cappingproteinsubunitalpha	1911
AFU6G10080	Putativeuncharacterizedprotein	1912
AFU6G10100	MFSmonocarboxylatetransporter,putative	1913
AFU6G10110	transposase	1914
AFU6G10120	Zinc-bindingoxidoreductaseToxD,putative	1915
AFU6G10220	small oligopeptide transporter, OPT family	1916
AFU6G10260	Aldehydereductase	1917
AFU6G10270	hypothetical protein	1918
AFU6G10280	hypothetical protein	1919
AFU6G10320	WD repeat protein; possible nuclear pore complex associated	1920
AFU6G10360	conserved hypothetical protein	1921
AFU6G10380	CullinbindingproteinCanA,putative	1922
AFU6G10410	Vacuolarproteinsortingprotein	1923
AFU6G10440	Putativeuncharacterizedprotein	1924
AFU6G10450	hypothetical protein	1925
AFU6G10470	ZincfingerproteinZPR1	1926
AFU6G10480	Peptidyl-prolylcis-transisomerase-like3	1927
AFU6G10520	3-oxoacyl-acylcarrierproteinreductase	1928
AFU6G10540	TRNAsplicingendonucleasesubunit	1929
AFU6G10600	Ubiquitin-likeactivatingenzyme	1930
AFU6G10610	Ribose5-phosphateisomeraseA	1931
AFU6G10620	spindle assembly checkpoint protein SLDB	1932
AFU6G10650	ATPcitratelyase,subunit1,putative	1933
AFU6G10660	ATPcitratelyasesubunit	1934
AFU6G10700	Chaperonin,putative	1935
AFU6G10720	Alpha-ketoglutarate-dependenttaurinedioxygenase	1936
AFU6G10760	HADsuperfamilyhydrolase,putative	1937
AFU6G10830	Proteinphosphatase2AcatalyticsubunitPph21,putative	1938
AFU6G10870	transposase	1939
AFU6G10880	Acyl-CoAdehydrogenasefamilyprotein	1940
AFU6G10890	conserved hypothetical protein	1941
AFU6G10900	UV-endonucleaseUVE-1	1942
AFU6G10920	possible transposase	1943
AFU6G10970	conserved hypothetical protein	1944
AFU6G10990	NADPHcytochromeP450reductase	1945
AFU6G11010	Cellmorphogenesisprotein	1946
AFU6G11190	Possiblekinasewithcalciumbindingdomain	1947
AFU6G11200	DENN (AEX-3) domain protein	1948
AFU6G11260	RibosomalproteinL26	1949
AFU6G11310	Bifunctionalpyrimidinebiosynthesisprotein	1950
AFU6G11380	Mitochondrialimportreceptorsubunit	1951
AFU6G11390	1,3-beta-glucanosyltransferasegel2precursor	1952
AFU6G11400	hypothetical protein	1953
AFU6G11410	MeioticrecombinationproteinMre11	1954
AFU6G11430	AldehydedehydrogenaseAldA,putative	1955
AFU6G11890	DynaminGTPase,putative	1956
AFU6G12160	C6transcriptionfactor,putative	1957
AFU6G12170	FK506-bindingprotein1A	1958
AFU6G12180	putative protein	1959
AFU6G12260	ubiquitin-specific processing protease	1960
AFU6G12270	Ubiquitincarboxyl-terminalhydrolase	1961
AFU6G12280	NADH-ubiquinoneoxidoreductase213kDasubunit	1962
AFU6G12290	unnamed protein product	1963
AFU6G12300	RNPdomainprotein	1964
AFU6G12310	Putativeuncharacterizedprotein	1965
AFU6G12340	GTPaseactivatingprotein	1966
AFU6G12350	Autophagy-relatedprotein9	1967
AFU6G12360	ClassIalpha-mannosidase1A	1968
AFU6G12390	SerinepalmitoylCoAtransferasesubunitLcbA	1969
AFU6G12420	CG14814-PB, putative	1970
AFU6G12440	unnamed protein product	1971
AFU6G12450	Chaperone/heatshockproteinHsp12,putative	1972
AFU6G12460	unnamed protein product, putative	1973
AFU6G12540	RINGfingerprotein	1974
AFU6G12550	Mitochondrialcarrierprotein,putative	1975
AFU6G12570	EH domain binding protein epsin 2	1976
AFU6G12580	AnthranilatesynthasecomponentI,putative	1977
AFU6G12630	Leucyl-tRNAsynthetase	1978
AFU6G12650	conserved hypothetical protein	1979
AFU6G12660	40SribosomalproteinS10b	1980
AFU6G12680	HITdomainprotein	1981
AFU6G12690	CRAL/TRIO, N-terminus family	1982
AFU6G12720	40SribosomalproteinS29,putative	1983
AFU6G12730	unnamed protein product	1984
AFU6G12740	Dienelactonehydrolasefamilyprotein	1985
AFU6G12760	GPItransamidasecomponent	1986
AFU6G12790	NADH-ubiquinoneoxidoreductase39kDasubunit,putative	1987
AFU6G12820	MAPkinaseMpkB	1988
AFU6G12830	Proteintransportproteinsec24	1989
AFU6G12870	Iron-sulfurclusterstransporteratm1,mitochondrialprecursor	1990
AFU6G12900	Mitochondrialcarrierprotein,putative	1991
AFU6G12930	Mitochondrialaconitatehydratase,putative	1992
AFU6G12940	Metallo-beta-lactamasedomainprotein,putative	1993
AFU6G12950	Trehalose-phosphatesynthase/phosphatasecomplexsubunitTps1,putative	1994
AFU6G13030	CelldivisioncontrolproteinCdc4,putative	1995
AFU6G13060	unnamed protein product, putative	1996
AFU6G13130	TranscriptioninitiationfactorTFIIE,betasubunit,putative	1997
AFU6G13140	3,4-dihydroxy-2-butanone4-phosphatesynthase	1998
AFU6G13170	Ubiquitinconjugatingenzyme	1999
[truncated: 330 more rows]
