# Supplementary material for: Exploring temporal transcription regulation structure of Aspergillus fumigatus in heat shock by state space model
Source: BMC Genomics. 2009 Jul 8;10:306. doi: 10.1186/1471-2164-10-306 (PMC2714559; doi:10.1186/1471-2164-10-306)
Supplement: Additional file 4 — BIC values for model-based clustering of gene expression profiles. This Exel file contains the BIC values obtained by model-based clustering with the R package mclust for two heat shock datasets of 37°C and 48°C. [file 1471-2164-10-306-S4.xls]

## Sheet: ssm3Bic
		Heat shock of 37 C
	Cluster No.	EII	VII	EEI	VEI	EVI	VVI	EEE	EEV	VEV	VVV
	1	-41182.4	-41182.4	-38778.1	-38778.1	-38778.1	-38778.1	-30352.6	-30352.6	-30352.6	-30352.6
	2	-37065.8	-35967.9	-35579.5	-34710.2	-35372.4	-33973	-30411	-29418	-27094.4	-26972.8
	3	-34447.5	-32280.5	-33050.9	-31257.7	-32407.6	-30715.3	-29304.9	-28979.6	-27022.2	-26782.6
	4	-33479.9	-30693	-32022.4	-29774	-31254	-29239.3	-29363.9	-28747.9	-26929.7	-26769.1
	5	-32778	-29915.2	-31253.4	-28960	-30537	-28430.8	-29094.9	-28623.8	-26814.4	-26796.9
	6	-32249	-29357.8	-30846.5	-28558.2	-30233.7	-28112.4	-29153	-28434.2	-26846.5	-26822.8
	7	-31986.8	-28980.9	-30585.8	-28313.8	-30087.3	-27868.3	-28787.9	-28380.5	-26901.9	-26924.7
	8	-31424.8	-28759.8	-30455.6	-28146.2	-29814.4	-27866.2	-28848.7	-28373.3	-27024.1	-27086.7
	9	-31220.1	-28558.2	-30418.2	-27960.3	-29714.9	-27618.6	-28836.5	-28246	-27134.9	-27197.7
		Heat shock of 48 C
	Cluster No.	EII	VII	EEI	VEI	EVI	VVI	EEE	EEV	VEV	VVV
	1	-82471.2	-82471.2	-78825.3	-78825.3	-78825.3	-78825.3	-57084.2	-57084.2	-57084.2	-57084.2
	2	-76234.5	-73704.4	-73558.5	-72194.6	-73421.8	-71164.7	-57143.9	-55674.3	-54212.2	-53784.9
	3	-71377.2	-68125.9	-69097.3	-66787.6	-68290.2	-65734.8	-55732	-55018.3	-53477.9	-53249.1
	4	-68976.7	-65126.6	-67204.5	-64249.2	-66576.9	-63309.6	-55734.5	-54759.9	-53114.9	-52873.4
	5	-67126.8	-63929.8	-65638.9	-63156	-64866.8	-62230.1	-55370.8	-54602.2	-53063.9	-52919.5
	6	-65945.1	-62595	-64226.4	-61895.1	-64312.9	-60961.3	-55028.7	-54519.3	-53052.3	-52994.2
	7	-64875.9	-61817.2	-63272.3	-61142.1	-62907	-60408.4	-55025.5	-54450.4	-53157	-53082.8
	8	-64214.5	-61099.5	-62686.9	-60410.5	-62056.8	-59520.9	-55083.7	-54406.1	-53274.8	-53230.4
	9	-63262.2	-60503.1	-62138	-60102.8	-61449.5	-59093.3	-55141.4	-54370.5	-53480.5	-53203.7
